# Supplementary material for: Crystal structure of a layered coordination polymer based on a 44 net containing Cd2+ ions and 1,5-bis­(pyridin-4-yl)pentane linkers
Source: Acta Crystallogr Sect E Struct Rep Online. 2014 Jul 19;70(Pt 8):80–3. doi: 10.1107/S1600536814014779 (PMC4158512; doi:10.1107/S1600536814014779)
Supplement: Supplementary file 1 [file e-70-00080-sup1.cif]

##############################################################################
#                                                                            #
# This CIF contains the data in a paper accepted for publication in          #
# Acta Crystallographica Section E. It conforms to the requirements of       #
# Notes for Authors for Acta Crystallographica Section E, and has been       #
# peer reviewed under the auspices of the IUCr Commission on Journals.       #
#                                                                            #
# Full details of the Crystallographic Information File format               #
# are given in the paper "The Crystallographic Information File (CIF):       #
# a New Standard Archive File for Crystallography" by S. R. Hall, F. H.      #
# Allen and I. D. Brown [Acta Cryst. (1991), A47, 655-685].                  #
#                                                                            #
# The current version of the core CIF dictionary is obtainable from          #
# ftp://ftp.iucr.org/pub/cif_core.dic.                                       #
#                                                                            #
# Software is freely available for graphical display of the structure(s)     #
# in this CIF. For information consult the CIF software page                 #
# http://www.iucr.org/resources/cif/software.                                #
#                                                                            #
# This file may be used for bona fide research purposes within the           #
# scientific community so long as proper attribution is given to the journal # 
# article from which it was obtained.                                        #
#                                                                            #
##############################################################################
data_I
_audit_creation_method     SHELXL-97
_journal_date_recd_electronic     2014-06-17
_journal_date_accepted     2014-06-23
_journal_name_full     'Acta Crystallographica, Section E'
_journal_year     2014
_journal_volume     70
_journal_issue      8
_journal_page_first     80
_journal_page_last     83
_journal_paper_category     GM
_journal_paper_doi     10.1107/S1600536814014779
_journal_coeditor_code     WM0007
_publ_contact_author_name     'William T A Harrison'
_publ_contact_author_address
;
Department of Chemistry
University of Aberdeen
Meston Walk
Aberdeen AB24 3UE
Scotland
;
_publ_contact_author_email
;
w.harrison@abdn.ac.uk
;
_publ_contact_author_fax     ?
_publ_contact_author_phone     ?
_publ_section_title
;
Crystal structure of a layered coordination polymer based on a 4^4^ net
containing Cd^2+^ ions and 1,5-bis(pyridin-4-yl)pentane linkers
;
loop_
    _publ_author_name
    _publ_author_footnote
    _publ_author_address
    'Harrison, William T. A.' .
;
Department of Chemistry
University of Aberdeen
Meston Walk
Aberdeen AB24 3UE
Scotland
;
    'M. John Plater' .
;
Department of Chemistry
University of Aberdeen
Meston Walk
Aberdeen AB24 3UE
Scotland
;
    'Ben M. deSilva' .
;
Department of Chemistry
University of Aberdeen
Meston Walk
Aberdeen AB24 3UE
Scotland
;
    'Mark R. St J. Foreman' .
;
Department of Chemistry
University of Aberdeen
Meston Walk
Aberdeen AB24 3UE
Scotland
;
_chemical_name_systematic
;
Poly[[diaquabis[1,5-bis(pyridin-4-yl)pentane-\k^2^<i>N</i>:<i>N</i>']cadmium]
bis(perchlorate) 1,5-bis(pyridin-4-yl)pentane ethanol monosolvate]
;
_chemical_name_common     ?
_chemical_formula_moiety
                          'C30 H40 Cd N6 O2 2+, 2(Cl O4 -), C15 H18 N2, C2 H6 O'
_chemical_formula_sum     'C47 H64 Cd Cl2 N6 O11'
_chemical_formula_iupac
                      '[Cd (C15 H18 N2)2 (H2 O)2] (Cl O4)2, C15 H18 N2, C2 H6 O'
_chemical_formula_weight     1072.34
_chemical_melting_point     ?
_symmetry_cell_setting     triclinic
_symmetry_space_group_name_H-M     'P -1'
_symmetry_space_group_name_Hall     '-P 1'
loop_
    _symmetry_equiv_pos_as_xyz
    'x, y, z'
    '-x, -y, -z'
_cell_length_a     10.0618(3)
_cell_length_b     10.1653(3)
_cell_length_c     27.0304(11)
_cell_angle_alpha     87.1630(10)
_cell_angle_beta     85.0010(10)
_cell_angle_gamma     66.5090(10)
_cell_volume     2525.60(15)
_cell_formula_units_Z     2
_cell_measurement_reflns_used     8655
_cell_measurement_theta_min     2.91
_cell_measurement_theta_max     26.02
_cell_measurement_temperature     120(2)
_exptl_crystal_description     chip
_exptl_crystal_colour     colourless
_exptl_crystal_size_max     0.10
_exptl_crystal_size_mid     0.07
_exptl_crystal_size_min     0.05
_exptl_crystal_density_diffrn     1.410
_exptl_crystal_density_meas     ?
_exptl_crystal_density_method     'not measured'
_exptl_crystal_F_000     1116
_exptl_absorpt_coefficient_mu     0.601
_exptl_absorpt_correction_type     multi-scan
_exptl_absorpt_process_details     '(<i>SADABS</i>; Sheldrick, 2001)'
_exptl_absorpt_correction_T_min     0.9423
_exptl_absorpt_correction_T_max     0.9706
_exptl_special_details     ?
_diffrn_ambient_temperature     120(2)
_diffrn_radiation_type     MoK\a
_diffrn_radiation_wavelength     0.71073
_diffrn_radiation_source     'fine-focus sealed tube'
_diffrn_radiation_monochromator     graphite
_diffrn_measurement_device_type     'Nonius KappaCCD'
_diffrn_measurement_method     \w
_diffrn_detector_area_resol_mean     ?
_diffrn_reflns_number     20841
_diffrn_reflns_av_R_equivalents     0.1353
_diffrn_reflns_av_sigmaI/netI     0.1590
_diffrn_reflns_theta_min     2.27
_diffrn_reflns_theta_max     26.00
_diffrn_reflns_theta_full     25.00
_diffrn_measured_fraction_theta_max     0.970
_diffrn_measured_fraction_theta_full     0.980
_diffrn_reflns_limit_h_min     -11
_diffrn_reflns_limit_h_max     12
_diffrn_reflns_limit_k_min     -12
_diffrn_reflns_limit_k_max     12
_diffrn_reflns_limit_l_min     -33
_diffrn_reflns_limit_l_max     32
_diffrn_standards_number     ?
_diffrn_standards_interval_count     ?
_diffrn_standards_interval_time     ?
_diffrn_standards_decay_%     0
_refine_special_details
;
 Refinement of F^2^ against ALL reflections.  The weighted R-factor wR and
 goodness of fit S are based on F^2^, conventional R-factors R are based
 on F, with F set to zero for negative F^2^. The threshold expression of
 F^2^ > 2sigma(F^2^) is used only for calculating R-factors(gt) etc. and is
 not relevant to the choice of reflections for refinement.  R-factors based
 on F^2^ are statistically about twice as large as those based on F, and R-
 factors based on ALL data will be even larger.
;
_reflns_number_total     9645
_reflns_number_gt     6116
_reflns_threshold_expression     I>2\s(I)
_refine_ls_structure_factor_coef     Fsqd
_refine_ls_matrix_type     full
_refine_ls_R_factor_all     0.1499
_refine_ls_R_factor_gt     0.0908
_refine_ls_wR_factor_gt     0.1981
_refine_ls_wR_factor_ref     0.2206
_refine_ls_goodness_of_fit_ref     1.097
_refine_ls_restrained_S_all     1.097
_refine_ls_number_reflns     9645
_refine_ls_number_parameters     608
_refine_ls_number_restraints     24
_refine_ls_hydrogen_treatment     constr
_refine_ls_weighting_scheme     calc
_refine_ls_weighting_details
        'calc w=1/[\s^2^(Fo^2^)+(0.0516P)^2^+20.6910P] where P=(Fo^2^+2Fc^2^)/3'
_atom_sites_solution_hydrogens     geom
_atom_sites_solution_primary     direct
_atom_sites_solution_secondary     difmap
_refine_ls_shift/su_max     0.000
_refine_ls_shift/su_mean     0.000
_refine_diff_density_max     2.935
_refine_diff_density_min     -1.340
_refine_ls_extinction_method     none
_refine_ls_extinction_coef     ?
loop_
    _atom_type_symbol
    _atom_type_description
    _atom_type_scat_dispersion_real
    _atom_type_scat_dispersion_imag
    _atom_type_scat_source
    'C' 'C' 0.0033 0.0016
                         'International Tables Vol C Tables 4.2.6.8 and 6.1.1.4'
    'H' 'H' 0.0000 0.0000
                         'International Tables Vol C Tables 4.2.6.8 and 6.1.1.4'
    'N' 'N' 0.0061 0.0033
                         'International Tables Vol C Tables 4.2.6.8 and 6.1.1.4'
    'O' 'O' 0.0106 0.0060
                         'International Tables Vol C Tables 4.2.6.8 and 6.1.1.4'
    'Cl' 'Cl' 0.1484 0.1585
                         'International Tables Vol C Tables 4.2.6.8 and 6.1.1.4'
    'Cd' 'Cd' -0.8075 1.2024
                         'International Tables Vol C Tables 4.2.6.8 and 6.1.1.4'
_computing_data_collection     'COLLECT (Nonius, 1998)'
_computing_cell_refinement     'SCALEPACK (Otwinowski & Minor, 1997)'
_computing_data_reduction
;
DENZO and SCALEPACK (Otwinowski & Minor, 1997) and SORTAV (Blessing,
1995)
;
_computing_structure_solution     'SHELXS97 (Sheldrick, 2008)'
_computing_structure_refinement     'SHELXL97 (Sheldrick, 2008)'
_computing_molecular_graphics
;
ORTEP-3 for Windows (Farrugia, 2012) and ATOMS (Dowty, 1998)
;
_computing_publication_material     'SHELXL97 (Sheldrick, 2008)'
loop_
    _atom_site_type_symbol
    _atom_site_label
    _atom_site_fract_x
    _atom_site_fract_y
    _atom_site_fract_z
    _atom_site_U_iso_or_equiv
    _atom_site_adp_type
    _atom_site_calc_flag
    _atom_site_refinement_flags
    _atom_site_occupancy
    _atom_site_symmetry_multiplicity
    _atom_site_disorder_assembly
    _atom_site_disorder_group
    Cd Cd1 0.5000 0.0000 0.0000 0.0179(2) Uani d S 1 2 . .
    Cd Cd2 0.0000 0.5000 0.5000 0.0152(2) Uani d S 1 2 . .
    O O1 0.3460(6) -0.1203(6) 0.0086(2) 0.0255(14) Uani d . 1 1 . .
    H H1O 0.3454 -0.1900 0.0278 0.031 Uiso d R 1 1 . .
    H H2O 0.2884 -0.1118 -0.0131 0.031 Uiso d R 1 1 . .
    O O2 -0.1216(6) 0.3462(6) 0.5004(2) 0.0188(13) Uani d . 1 1 . .
    H H3O -0.1082 0.3017 0.4730 0.023 Uiso d R 1 1 . .
    H H4O -0.2117 0.3834 0.5072 0.023 Uiso d R 1 1 . .
    N N11 0.3004(7) 0.2155(7) 0.0113(2) 0.0159(14) Uani d U 1 1 . .
    N N12 0.0329(7) 0.4706(7) 0.4130(2) 0.0168(15) Uani d . 1 1 . .
    C C101 0.1756(9) 0.2138(9) 0.0360(3) 0.0188(18) Uani d . 1 1 . .
    H H101 0.1650 0.1248 0.0382 0.023 Uiso calc R 1 1 . .
    C C102 0.0667(9) 0.3284(9) 0.0576(3) 0.0218(19) Uani d . 1 1 . .
    H H102 -0.0160 0.3170 0.0736 0.026 Uiso calc R 1 1 . .
    C C103 0.0737(9) 0.4624(9) 0.0566(3) 0.0180(18) Uani d . 1 1 . .
    C C104 0.1981(9) 0.4690(9) 0.0313(3) 0.0215(19) Uani d . 1 1 . .
    H H104 0.2094 0.5576 0.0286 0.026 Uiso calc R 1 1 . .
    C C105 0.3048(9) 0.3478(9) 0.0101(3) 0.0227(19) Uani d . 1 1 . .
    H H105 0.3877 0.3574 -0.0065 0.027 Uiso calc R 1 1 . .
    C C106 -0.0347(9) 0.5862(9) 0.0839(3) 0.0221(19) Uani d . 1 1 . .
    H H10A -0.1276 0.5737 0.0889 0.027 Uiso calc R 1 1 . .
    H H10B -0.0518 0.6745 0.0636 0.027 Uiso calc R 1 1 . .
    C C107 0.0128(9) 0.6049(9) 0.1346(3) 0.0204(19) Uani d . 1 1 . .
    H H10C 0.1061 0.6168 0.1298 0.024 Uiso calc R 1 1 . .
    H H10D -0.0607 0.6929 0.1502 0.024 Uiso calc R 1 1 . .
    C C108 0.0311(10) 0.4762(9) 0.1694(3) 0.025(2) Uani d . 1 1 . .
    H H10E 0.1180 0.3924 0.1574 0.030 Uiso calc R 1 1 . .
    H H10F -0.0545 0.4516 0.1686 0.030 Uiso calc R 1 1 . .
    C C109 0.0473(10) 0.5069(9) 0.2231(3) 0.023(2) Uani d . 1 1 . .
    H H10G 0.1307 0.5349 0.2237 0.027 Uiso calc R 1 1 . .
    H H10H -0.0413 0.5883 0.2356 0.027 Uiso calc R 1 1 . .
    C C110 0.0710(10) 0.3759(9) 0.2574(3) 0.027(2) Uani d . 1 1 . .
    H H11A -0.0020 0.3368 0.2517 0.033 Uiso calc R 1 1 . .
    H H11B 0.1684 0.3007 0.2485 0.033 Uiso calc R 1 1 . .
    C C111 0.0598(10) 0.4099(9) 0.3123(3) 0.022(2) Uani d . 1 1 . .
    C C112 0.1818(10) 0.3809(9) 0.3390(3) 0.0231(19) Uani d . 1 1 . .
    H H112 0.2769 0.3403 0.3231 0.028 Uiso calc R 1 1 . .
    C C113 0.1614(9) 0.4124(8) 0.3887(3) 0.0179(18) Uani d . 1 1 . .
    H H113 0.2450 0.3909 0.4066 0.022 Uiso calc R 1 1 . .
    C C114 -0.0851(9) 0.5015(9) 0.3870(3) 0.0203(19) Uani d . 1 1 . .
    H H114 -0.1787 0.5442 0.4040 0.024 Uiso calc R 1 1 . .
    C C115 -0.0759(10) 0.4739(9) 0.3371(3) 0.0212(19) Uani d . 1 1 . .
    H H115 -0.1615 0.4986 0.3201 0.025 Uiso calc R 1 1 . .
    N N21 0.5191(8) -0.0094(8) 0.0862(2) 0.0192(16) Uani d . 1 1 . .
    N N22 0.7871(7) -0.3004(6) 0.4863(2) 0.0113(13) Uani d U 1 1 . .
    C C201 0.5874(9) -0.1351(9) 0.1092(3) 0.0226(19) Uani d . 1 1 . .
    H H201 0.6121 -0.2209 0.0914 0.027 Uiso calc R 1 1 . .
    C C202 0.6240(10) -0.1453(10) 0.1584(3) 0.027(2) Uani d . 1 1 . .
    H H202 0.6703 -0.2368 0.1736 0.032 Uiso calc R 1 1 . .
    C C203 0.5927(10) -0.0224(10) 0.1847(3) 0.025(2) Uani d . 1 1 . .
    C C204 0.5167(10) 0.1083(10) 0.1611(3) 0.027(2) Uani d . 1 1 . .
    H H204 0.4871 0.1955 0.1784 0.032 Uiso calc R 1 1 . .
    C C205 0.4851(10) 0.1102(10) 0.1130(3) 0.028(2) Uani d . 1 1 . .
    H H205 0.4364 0.2006 0.0974 0.034 Uiso calc R 1 1 . .
    C C206 0.6337(10) -0.0278(11) 0.2377(3) 0.030(2) Uani d . 1 1 . .
    H H20A 0.7225 -0.1151 0.2425 0.036 Uiso calc R 1 1 . .
    H H20B 0.6561 0.0565 0.2432 0.036 Uiso calc R 1 1 . .
    C C207 0.5147(10) -0.0287(11) 0.2752(3) 0.027(2) Uani d . 1 1 . .
    H H20C 0.5032 -0.1204 0.2728 0.033 Uiso calc R 1 1 . .
    H H20D 0.4224 0.0498 0.2667 0.033 Uiso calc R 1 1 . .
    C C208 0.5406(9) -0.0109(10) 0.3284(3) 0.023(2) Uani d . 1 1 . .
    H H20E 0.5551 0.0793 0.3307 0.027 Uiso calc R 1 1 . .
    H H20F 0.6309 -0.0912 0.3374 0.027 Uiso calc R 1 1 . .
    C C209 0.4158(9) -0.0072(9) 0.3655(3) 0.0196(19) Uani d . 1 1 . .
    H H20G 0.4124 -0.1034 0.3675 0.024 Uiso calc R 1 1 . .
    H H20H 0.3230 0.0614 0.3533 0.024 Uiso calc R 1 1 . .
    C C210 0.4299(9) 0.0364(9) 0.4179(3) 0.0210(19) Uani d . 1 1 . .
    H H21A 0.4452 0.1270 0.4156 0.025 Uiso calc R 1 1 . .
    H H21B 0.3382 0.0543 0.4385 0.025 Uiso calc R 1 1 . .
    C C211 0.5540(9) -0.0769(9) 0.4432(3) 0.0165(18) Uani d . 1 1 . .
    C C212 0.5365(9) -0.1941(9) 0.4666(3) 0.0198(18) Uani d . 1 1 . .
    H H212 0.4445 -0.2005 0.4685 0.024 Uiso calc R 1 1 . .
    C C213 0.6524(9) -0.3010(9) 0.4870(3) 0.0172(18) Uani d . 1 1 . .
    H H213 0.6373 -0.3803 0.5026 0.021 Uiso calc R 1 1 . .
    C C214 0.8012(9) -0.1840(9) 0.4630(3) 0.0188(18) Uani d . 1 1 . .
    H H214 0.8939 -0.1793 0.4608 0.023 Uiso calc R 1 1 . .
    C C215 0.6890(9) -0.0734(9) 0.4424(3) 0.0195(18) Uani d . 1 1 . .
    H H215 0.7050 0.0062 0.4276 0.023 Uiso calc R 1 1 . .
    N N31 -0.0493(8) 1.1537(9) 0.4252(3) 0.0320(19) Uani d . 1 1 . .
    N N32 -0.1723(9) 1.0904(9) 0.0658(3) 0.035(2) Uani d . 1 1 . .
    C C301 -0.1172(10) 1.1686(10) 0.3835(4) 0.030(2) Uani d . 1 1 . .
    H H301 -0.1875 1.2604 0.3752 0.036 Uiso calc R 1 1 . .
    C C302 -0.0885(10) 1.0542(10) 0.3516(3) 0.026(2) Uani d . 1 1 . .
    H H302 -0.1425 1.0686 0.3232 0.031 Uiso calc R 1 1 . .
    C C303 0.0188(9) 0.9194(9) 0.3613(3) 0.0154(17) Uani d . 1 1 . .
    C C304 0.0963(9) 0.9043(9) 0.4046(3) 0.0202(19) Uani d U 1 1 . .
    H H304 0.1717 0.8157 0.4129 0.024 Uiso calc R 1 1 . .
    C C305 0.0566(10) 1.0247(10) 0.4341(3) 0.027(2) Uani d . 1 1 . .
    H H305 0.1086 1.0150 0.4627 0.032 Uiso calc R 1 1 . .
    C C306 0.0541(10) 0.7921(9) 0.3294(3) 0.028(2) Uani d . 1 1 . .
    H H30A -0.0241 0.8133 0.3066 0.033 Uiso calc R 1 1 . .
    H H30B 0.0564 0.7095 0.3508 0.033 Uiso calc R 1 1 . .
    C C307 0.1996(10) 0.7500(9) 0.2985(3) 0.028(2) Uani d . 1 1 . .
    H H30C 0.2780 0.7279 0.3212 0.033 Uiso calc R 1 1 . .
    H H30D 0.2185 0.6617 0.2802 0.033 Uiso calc R 1 1 . .
    C C308 0.2050(10) 0.8652(11) 0.2619(3) 0.033(2) Uani d . 1 1 . .
    H H30E 0.3044 0.8338 0.2455 0.040 Uiso calc R 1 1 . .
    H H30F 0.1855 0.9536 0.2803 0.040 Uiso calc R 1 1 . .
    C C309 0.0965(10) 0.9005(10) 0.2218(3) 0.028(2) Uani d . 1 1 . .
    H H30G -0.0037 0.9424 0.2376 0.034 Uiso calc R 1 1 . .
    H H30H 0.1091 0.8110 0.2053 0.034 Uiso calc R 1 1 . .
    C C310 0.1180(11) 1.0081(10) 0.1822(3) 0.032(2) Uani d . 1 1 . .
    H H31A 0.1001 1.0996 0.1983 0.038 Uiso calc R 1 1 . .
    H H31B 0.2196 0.9686 0.1676 0.038 Uiso calc R 1 1 . .
    C C311 0.0166(9) 1.0358(9) 0.1418(3) 0.0210(19) Uani d . 1 1 . .
    C C312 -0.1188(10) 1.1552(10) 0.1427(4) 0.030(2) Uani d . 1 1 . .
    H H312 -0.1468 1.2201 0.1694 0.037 Uiso calc R 1 1 . .
    C C313 -0.2088(11) 1.1779(10) 0.1058(4) 0.038(3) Uani d . 1 1 . .
    H H313 -0.3002 1.2572 0.1078 0.046 Uiso calc R 1 1 . .
    C C314 -0.0463(10) 0.9765(9) 0.0655(3) 0.025(2) Uani d . 1 1 . .
    H H314 -0.0214 0.9120 0.0387 0.030 Uiso calc R 1 1 . .
    C C315 0.0528(10) 0.9460(9) 0.1029(3) 0.023(2) Uani d U 1 1 . .
    H H315 0.1424 0.8646 0.1007 0.028 Uiso calc R 1 1 . .
    Cl Cl1 0.5093(2) 0.4849(2) 0.40637(8) 0.0265(5) Uani d . 1 1 . .
    O O3 0.3649(6) 0.5756(7) 0.4264(2) 0.0309(15) Uani d . 1 1 . .
    O O4 0.5991(7) 0.4198(8) 0.4469(3) 0.0458(19) Uani d . 1 1 . .
    O O5 0.5694(8) 0.5707(8) 0.3756(2) 0.0425(19) Uani d . 1 1 . .
    O O6 0.4995(7) 0.3747(7) 0.3767(2) 0.0373(17) Uani d . 1 1 . .
    Cl Cl2 0.4508(3) 0.5691(2) 0.11401(9) 0.0307(6) Uani d . 1 1 . .
    O O7 0.4223(8) 0.4435(7) 0.1242(3) 0.0416(18) Uani d . 1 1 . .
    O O8 0.3993(8) 0.6319(8) 0.0671(3) 0.054(2) Uani d . 1 1 . .
    O O9 0.3709(9) 0.6750(9) 0.1517(3) 0.066(3) Uani d . 1 1 . .
    O O10 0.6020(7) 0.5384(7) 0.1153(3) 0.0359(16) Uani d . 1 1 . .
    C C1 0.6037(12) 0.5405(12) 0.2465(4) 0.047(3) Uani d . 1 1 . .
    H H1A 0.5424 0.6134 0.2239 0.071 Uiso calc R 1 1 . .
    H H1B 0.7062 0.5157 0.2356 0.071 Uiso calc R 1 1 . .
    H H1C 0.5840 0.5783 0.2802 0.071 Uiso calc R 1 1 . .
    C C2 0.5708(14) 0.4094(12) 0.2460(4) 0.052(3) Uani d . 1 1 . .
    H H2A 0.4658 0.4369 0.2550 0.062 Uiso calc R 1 1 . .
    H H2B 0.5916 0.3719 0.2119 0.062 Uiso calc R 1 1 . .
    O O11 0.6511(11) 0.2977(9) 0.2790(3) 0.080(3) Uani d . 1 1 . .
    H H11 0.6325 0.3277 0.3082 0.120 Uiso calc R 1 1 . .
loop_
    _atom_site_aniso_label
    _atom_site_aniso_U_11
    _atom_site_aniso_U_22
    _atom_site_aniso_U_33
    _atom_site_aniso_U_12
    _atom_site_aniso_U_13
    _atom_site_aniso_U_23
    Cd1 0.0242(5) 0.0207(5) 0.0097(4) -0.0101(4) -0.0019(4) 0.0028(4)
    Cd2 0.0155(5) 0.0196(5) 0.0088(4) -0.0055(4) 0.0000(3) 0.0000(3)
    O1 0.031(4) 0.030(4) 0.024(3) -0.020(3) -0.007(3) 0.003(3)
    O2 0.018(3) 0.020(3) 0.018(3) -0.008(3) 0.002(2) -0.001(2)
    N11 0.017(2) 0.017(2) 0.014(2) -0.0080(16) -0.0034(16) 0.0051(16)
    N12 0.020(4) 0.020(4) 0.014(3) -0.011(3) -0.001(3) 0.000(3)
    C101 0.031(5) 0.018(4) 0.012(4) -0.015(4) 0.000(4) -0.002(3)
    C102 0.023(5) 0.031(5) 0.012(4) -0.012(4) 0.003(3) 0.000(4)
    C103 0.025(5) 0.022(5) 0.006(4) -0.007(4) -0.007(3) 0.001(3)
    C104 0.026(5) 0.021(5) 0.019(4) -0.011(4) 0.003(4) -0.002(4)
    C105 0.025(5) 0.031(5) 0.015(4) -0.015(4) 0.002(4) 0.003(4)
    C106 0.024(5) 0.022(5) 0.013(4) -0.001(4) -0.001(3) 0.001(4)
    C107 0.025(5) 0.013(4) 0.014(4) 0.001(4) 0.001(3) -0.003(3)
    C108 0.032(5) 0.024(5) 0.017(5) -0.010(4) 0.000(4) 0.001(4)
    C109 0.032(5) 0.021(5) 0.011(4) -0.008(4) 0.005(4) -0.003(3)
    C110 0.039(6) 0.027(5) 0.008(4) -0.004(4) -0.002(4) 0.000(4)
    C111 0.036(5) 0.019(4) 0.006(4) -0.006(4) 0.004(4) 0.000(3)
    C112 0.026(5) 0.024(5) 0.017(4) -0.008(4) -0.001(4) -0.002(4)
    C113 0.017(4) 0.016(4) 0.016(4) -0.001(4) -0.004(3) 0.001(3)
    C114 0.021(5) 0.028(5) 0.018(4) -0.016(4) -0.003(4) -0.001(4)
    C115 0.026(5) 0.024(5) 0.014(4) -0.010(4) -0.006(4) 0.001(4)
    N21 0.023(4) 0.029(4) 0.008(3) -0.014(3) 0.002(3) 0.003(3)
    N22 0.012(2) 0.012(2) 0.009(2) -0.0042(16) 0.0046(16) -0.0034(16)
    C201 0.028(5) 0.026(5) 0.010(4) -0.007(4) 0.000(3) -0.001(4)
    C202 0.029(5) 0.031(5) 0.015(4) -0.008(4) 0.001(4) -0.001(4)
    C203 0.029(5) 0.036(6) 0.015(4) -0.019(4) 0.002(4) -0.004(4)
    C204 0.045(6) 0.019(5) 0.022(5) -0.016(4) -0.006(4) -0.001(4)
    C205 0.042(6) 0.025(5) 0.022(5) -0.018(5) -0.007(4) 0.002(4)
    C206 0.033(6) 0.045(6) 0.016(5) -0.018(5) -0.006(4) 0.000(4)
    C207 0.022(5) 0.045(6) 0.015(4) -0.014(5) -0.002(4) 0.000(4)
    C208 0.023(5) 0.035(5) 0.008(4) -0.009(4) 0.000(3) 0.003(4)
    C209 0.023(5) 0.020(5) 0.013(4) -0.007(4) -0.005(3) 0.009(3)
    C210 0.021(5) 0.025(5) 0.012(4) -0.004(4) 0.000(3) 0.000(4)
    C211 0.019(5) 0.025(5) 0.004(4) -0.006(4) -0.001(3) -0.004(3)
    C212 0.013(4) 0.025(5) 0.017(4) -0.003(4) 0.001(3) -0.004(4)
    C213 0.020(5) 0.017(4) 0.013(4) -0.006(4) 0.004(3) -0.001(3)
    C214 0.018(4) 0.023(5) 0.015(4) -0.008(4) 0.001(3) 0.000(3)
    C215 0.026(5) 0.021(5) 0.010(4) -0.010(4) 0.003(3) 0.002(3)
    N31 0.026(5) 0.038(5) 0.034(5) -0.015(4) 0.002(4) -0.008(4)
    N32 0.033(5) 0.042(5) 0.031(5) -0.018(4) -0.005(4) 0.010(4)
    C301 0.032(6) 0.025(5) 0.040(6) -0.019(4) 0.003(4) -0.005(4)
    C302 0.026(5) 0.031(5) 0.019(5) -0.008(4) -0.006(4) 0.005(4)
    C303 0.019(4) 0.025(5) 0.007(4) -0.013(4) -0.005(3) 0.002(3)
    C304 0.021(4) 0.024(4) 0.016(4) -0.010(3) -0.007(3) 0.010(3)
    C305 0.028(5) 0.045(6) 0.013(4) -0.020(5) 0.002(4) -0.008(4)
    C306 0.040(6) 0.019(5) 0.028(5) -0.016(4) -0.007(4) 0.007(4)
    C307 0.026(5) 0.024(5) 0.030(5) -0.005(4) -0.007(4) -0.007(4)
    C308 0.025(5) 0.039(6) 0.032(5) -0.007(5) -0.006(4) -0.012(5)
    C309 0.032(5) 0.035(5) 0.016(4) -0.012(4) -0.001(4) -0.003(4)
    C310 0.040(6) 0.032(5) 0.030(5) -0.020(5) -0.007(4) 0.003(4)
    C311 0.021(5) 0.023(5) 0.024(5) -0.016(4) 0.007(4) 0.002(4)
    C312 0.031(6) 0.022(5) 0.042(6) -0.014(4) -0.006(5) -0.002(4)
    C313 0.028(6) 0.024(5) 0.057(7) -0.007(4) 0.010(5) 0.012(5)
    C314 0.043(6) 0.020(5) 0.021(5) -0.021(5) -0.007(4) -0.001(4)
    C315 0.024(4) 0.018(4) 0.028(4) -0.009(3) -0.005(3) 0.012(3)
    Cl1 0.0150(11) 0.0345(13) 0.0266(12) -0.0066(10) 0.0037(9) -0.0067(10)
    O3 0.016(3) 0.035(4) 0.031(4) -0.003(3) 0.013(3) -0.003(3)
    O4 0.029(4) 0.047(5) 0.044(4) 0.005(3) -0.012(3) -0.002(4)
    O5 0.048(5) 0.066(5) 0.029(4) -0.041(4) 0.015(3) -0.010(3)
    O6 0.028(4) 0.042(4) 0.043(4) -0.013(3) -0.003(3) -0.023(3)
    Cl2 0.0286(13) 0.0232(12) 0.0387(14) -0.0086(10) -0.0094(10) 0.0107(10)
    O7 0.049(5) 0.028(4) 0.055(5) -0.024(3) -0.012(4) 0.023(3)
    O8 0.055(5) 0.051(5) 0.061(5) -0.026(4) -0.024(4) 0.043(4)
    O9 0.046(5) 0.067(6) 0.070(6) -0.005(4) 0.005(4) -0.036(5)
    O10 0.024(4) 0.028(4) 0.056(5) -0.010(3) -0.010(3) 0.000(3)
    C1 0.046(7) 0.061(8) 0.028(6) -0.016(6) -0.001(5) -0.001(5)
    C2 0.064(8) 0.045(7) 0.029(6) -0.003(6) -0.005(5) -0.003(5)
    O11 0.117(8) 0.044(5) 0.043(5) 0.005(5) -0.003(5) 0.001(4)
_geom_special_details
;
 All esds (except the esd in the dihedral angle between two l.s. planes)
 are estimated using the full covariance matrix.  The cell esds are taken
 into account individually in the estimation of esds in distances, angles
 and torsion angles; correlations between esds in cell parameters are only
 used when they are defined by crystal symmetry.  An approximate (isotropic)
 treatment of cell esds is used for estimating esds involving l.s. planes.
;
loop_
    _geom_bond_atom_site_label_1
    _geom_bond_atom_site_label_2
    _geom_bond_site_symmetry_2
    _geom_bond_distance
    _geom_bond_publ_flag
    Cd1 O1 . 2.317(5) y
    Cd1 O1 2_655 2.317(5) ?
    Cd1 N11 2_655 2.319(7) ?
    Cd1 N11 . 2.319(7) y
    Cd1 N21 2_655 2.349(6) ?
    Cd1 N21 . 2.349(6) y
    Cd2 O2 2_566 2.337(5) ?
    Cd2 O2 . 2.337(5) y
    Cd2 N22 1_465 2.333(6) y
    Cd2 N22 2_656 2.333(6) ?
    Cd2 N12 2_566 2.363(6) ?
    Cd2 N12 . 2.363(6) y
    O1 H1O . 0.8595 ?
    O1 H2O . 0.8386 ?
    O2 H3O . 0.8596 ?
    O2 H4O . 0.8387 ?
    N11 C105 . 1.362(10) ?
    N11 C101 . 1.376(10) ?
    N12 C113 . 1.317(10) ?
    N12 C114 . 1.352(10) ?
    C101 C102 . 1.355(12) ?
    C101 H101 . 0.9500 ?
    C102 C103 . 1.391(12) ?
    C102 H102 . 0.9500 ?
    C103 C104 . 1.398(11) ?
    C103 C106 . 1.474(11) ?
    C104 C105 . 1.380(12) ?
    C104 H104 . 0.9500 ?
    C105 H105 . 0.9500 ?
    C106 C107 . 1.535(11) ?
    C106 H10A . 0.9900 ?
    C106 H10B . 0.9900 ?
    C107 C108 . 1.531(11) ?
    C107 H10C . 0.9900 ?
    C107 H10D . 0.9900 ?
    C108 C109 . 1.535(11) ?
    C108 H10E . 0.9900 ?
    C108 H10F . 0.9900 ?
    C109 C110 . 1.533(11) ?
    C109 H10G . 0.9900 ?
    C109 H10H . 0.9900 ?
    C110 C111 . 1.525(11) ?
    C110 H11A . 0.9900 ?
    C110 H11B . 0.9900 ?
    C111 C115 . 1.384(12) ?
    C111 C112 . 1.400(12) ?
    C112 C113 . 1.376(11) ?
    C112 H112 . 0.9500 ?
    C113 H113 . 0.9500 ?
    C114 C115 . 1.379(11) ?
    C114 H114 . 0.9500 ?
    C115 H115 . 0.9500 ?
    N21 C201 . 1.337(11) ?
    N21 C205 . 1.353(11) ?
    N22 C213 . 1.356(10) ?
    N22 C214 . 1.365(10) ?
    N22 Cd2 1_645 2.333(6) ?
    C201 C202 . 1.397(11) ?
    C201 H201 . 0.9500 ?
    C202 C203 . 1.380(12) ?
    C202 H202 . 0.9500 ?
    C203 C204 . 1.396(12) ?
    C203 C206 . 1.516(11) ?
    C204 C205 . 1.361(12) ?
    C204 H204 . 0.9500 ?
    C205 H205 . 0.9500 ?
    C206 C207 . 1.504(12) ?
    C206 H20A . 0.9900 ?
    C206 H20B . 0.9900 ?
    C207 C208 . 1.513(11) ?
    C207 H20C . 0.9900 ?
    C207 H20D . 0.9900 ?
    C208 C209 . 1.527(11) ?
    C208 H20E . 0.9900 ?
    C208 H20F . 0.9900 ?
    C209 C210 . 1.541(11) ?
    C209 H20G . 0.9900 ?
    C209 H20H . 0.9900 ?
    C210 C211 . 1.508(11) ?
    C210 H21A . 0.9900 ?
    C210 H21B . 0.9900 ?
    C211 C215 . 1.372(11) ?
    C211 C212 . 1.387(11) ?
    C212 C213 . 1.374(11) ?
    C212 H212 . 0.9500 ?
    C213 H213 . 0.9500 ?
    C214 C215 . 1.371(11) ?
    C214 H214 . 0.9500 ?
    C215 H215 . 0.9500 ?
    N31 C301 . 1.340(12) ?
    N31 C305 . 1.347(12) ?
    N32 C314 . 1.333(12) ?
    N32 C313 . 1.364(13) ?
    C301 C302 . 1.403(13) ?
    C301 H301 . 0.9500 ?
    C302 C303 . 1.395(12) ?
    C302 H302 . 0.9500 ?
    C303 C304 . 1.431(11) ?
    C303 C306 . 1.495(12) ?
    C304 C305 . 1.395(12) ?
    C304 H304 . 0.9500 ?
    C305 H305 . 0.9500 ?
    C306 C307 . 1.531(12) ?
    C306 H30A . 0.9900 ?
    C306 H30B . 0.9900 ?
    C307 C308 . 1.510(13) ?
    C307 H30C . 0.9900 ?
    C307 H30D . 0.9900 ?
    C308 C309 . 1.532(12) ?
    C308 H30E . 0.9900 ?
    C308 H30F . 0.9900 ?
    C309 C310 . 1.556(12) ?
    C309 H30G . 0.9900 ?
    C309 H30H . 0.9900 ?
    C310 C311 . 1.498(12) ?
    C310 H31A . 0.9900 ?
    C310 H31B . 0.9900 ?
    C311 C315 . 1.355(12) ?
    C311 C312 . 1.418(13) ?
    C312 C313 . 1.355(14) ?
    C312 H312 . 0.9500 ?
    C313 H313 . 0.9500 ?
    C314 C315 . 1.417(12) ?
    C314 H314 . 0.9500 ?
    C315 H315 . 0.9500 ?
    Cl1 O5 . 1.441(7) ?
    Cl1 O4 . 1.443(7) ?
    Cl1 O6 . 1.449(6) ?
    Cl1 O3 . 1.449(6) ?
    Cl2 O7 . 1.425(6) ?
    Cl2 O10 . 1.429(7) ?
    Cl2 O8 . 1.433(7) ?
    Cl2 O9 . 1.456(8) ?
    C1 C2 . 1.497(15) ?
    C1 H1A . 0.9800 ?
    C1 H1B . 0.9800 ?
    C1 H1C . 0.9800 ?
    C2 O11 . 1.424(13) ?
    C2 H2A . 0.9900 ?
    C2 H2B . 0.9900 ?
    O11 H11 . 0.8400 ?
loop_
    _geom_angle_atom_site_label_1
    _geom_angle_atom_site_label_2
    _geom_angle_atom_site_label_3
    _geom_angle_site_symmetry_1
    _geom_angle_site_symmetry_3
    _geom_angle
    _geom_angle_publ_flag
    O1 Cd1 O1 . 2_655 180.0 ?
    O1 Cd1 N11 . 2_655 90.6(2) ?
    O1 Cd1 N11 2_655 2_655 89.4(2) ?
    O1 Cd1 N11 . . 89.4(2) ?
    O1 Cd1 N11 2_655 . 90.6(2) ?
    N11 Cd1 N11 2_655 . 180.0 ?
    O1 Cd1 N21 . 2_655 88.7(2) ?
    O1 Cd1 N21 2_655 2_655 91.3(2) ?
    N11 Cd1 N21 2_655 2_655 87.8(2) ?
    N11 Cd1 N21 . 2_655 92.2(2) ?
    O1 Cd1 N21 . . 91.3(2) ?
    O1 Cd1 N21 2_655 . 88.7(2) ?
    N11 Cd1 N21 2_655 . 92.2(2) ?
    N11 Cd1 N21 . . 87.8(2) ?
    N21 Cd1 N21 2_655 . 180.0 ?
    N22 Cd2 N22 1_465 2_656 180.0 ?
    N22 Cd2 O2 1_465 2_566 88.5(2) ?
    N22 Cd2 O2 2_656 2_566 91.5(2) ?
    N22 Cd2 O2 1_465 . 91.5(2) ?
    N22 Cd2 O2 2_656 . 88.5(2) ?
    O2 Cd2 O2 2_566 . 180.0 ?
    N22 Cd2 N12 1_465 2_566 92.9(2) ?
    N22 Cd2 N12 2_656 2_566 87.1(2) ?
    O2 Cd2 N12 2_566 2_566 85.8(2) ?
    O2 Cd2 N12 . 2_566 94.2(2) ?
    N22 Cd2 N12 1_465 . 87.1(2) ?
    N22 Cd2 N12 2_656 . 92.9(2) ?
    O2 Cd2 N12 2_566 . 94.2(2) ?
    O2 Cd2 N12 . . 85.8(2) ?
    N12 Cd2 N12 2_566 . 180.0 ?
    Cd1 O1 H1O . . 131.8 ?
    Cd1 O1 H2O . . 120.6 ?
    H1O O1 H2O . . 106.4 ?
    Cd2 O2 H3O . . 113.7 ?
    Cd2 O2 H4O . . 116.2 ?
    H3O O2 H4O . . 106.4 ?
    C105 N11 C101 . . 112.7(7) ?
    C105 N11 Cd1 . . 125.5(5) ?
    C101 N11 Cd1 . . 118.6(5) ?
    C113 N12 C114 . . 117.4(7) ?
    C113 N12 Cd2 . . 123.4(5) ?
    C114 N12 Cd2 . . 118.9(5) ?
    C102 C101 N11 . . 125.4(7) ?
    C102 C101 H101 . . 117.3 ?
    N11 C101 H101 . . 117.3 ?
    C101 C102 C103 . . 121.2(8) ?
    C101 C102 H102 . . 119.4 ?
    C103 C102 H102 . . 119.4 ?
    C102 C103 C104 . . 115.1(8) ?
    C102 C103 C106 . . 123.0(8) ?
    C104 C103 C106 . . 121.7(8) ?
    C105 C104 C103 . . 120.6(8) ?
    C105 C104 H104 . . 119.7 ?
    C103 C104 H104 . . 119.7 ?
    N11 C105 C104 . . 125.0(8) ?
    N11 C105 H105 . . 117.5 ?
    C104 C105 H105 . . 117.5 ?
    C103 C106 C107 . . 112.8(7) ?
    C103 C106 H10A . . 109.0 ?
    C107 C106 H10A . . 109.0 ?
    C103 C106 H10B . . 109.0 ?
    C107 C106 H10B . . 109.0 ?
    H10A C106 H10B . . 107.8 ?
    C108 C107 C106 . . 111.8(7) ?
    C108 C107 H10C . . 109.2 ?
    C106 C107 H10C . . 109.2 ?
    C108 C107 H10D . . 109.2 ?
    C106 C107 H10D . . 109.2 ?
    H10C C107 H10D . . 107.9 ?
    C107 C108 C109 . . 112.0(7) ?
    C107 C108 H10E . . 109.2 ?
    C109 C108 H10E . . 109.2 ?
    C107 C108 H10F . . 109.2 ?
    C109 C108 H10F . . 109.2 ?
    H10E C108 H10F . . 107.9 ?
    C110 C109 C108 . . 111.8(7) ?
    C110 C109 H10G . . 109.3 ?
    C108 C109 H10G . . 109.3 ?
    C110 C109 H10H . . 109.3 ?
    C108 C109 H10H . . 109.3 ?
    H10G C109 H10H . . 107.9 ?
    C111 C110 C109 . . 113.2(7) ?
    C111 C110 H11A . . 108.9 ?
    C109 C110 H11A . . 108.9 ?
    C111 C110 H11B . . 108.9 ?
    C109 C110 H11B . . 108.9 ?
    H11A C110 H11B . . 107.8 ?
    C115 C111 C112 . . 117.8(7) ?
    C115 C111 C110 . . 119.4(8) ?
    C112 C111 C110 . . 122.8(8) ?
    C113 C112 C111 . . 118.8(8) ?
    C113 C112 H112 . . 120.6 ?
    C111 C112 H112 . . 120.6 ?
    N12 C113 C112 . . 123.9(8) ?
    N12 C113 H113 . . 118.1 ?
    C112 C113 H113 . . 118.1 ?
    N12 C114 C115 . . 123.0(8) ?
    N12 C114 H114 . . 118.5 ?
    C115 C114 H114 . . 118.5 ?
    C114 C115 C111 . . 119.0(8) ?
    C114 C115 H115 . . 120.5 ?
    C111 C115 H115 . . 120.5 ?
    C201 N21 C205 . . 116.7(7) ?
    C201 N21 Cd1 . . 120.2(5) ?
    C205 N21 Cd1 . . 122.2(6) ?
    C213 N22 C214 . . 114.8(7) ?
    C213 N22 Cd2 . 1_645 125.4(5) ?
    C214 N22 Cd2 . 1_645 117.4(5) ?
    N21 C201 C202 . . 122.7(8) ?
    N21 C201 H201 . . 118.7 ?
    C202 C201 H201 . . 118.7 ?
    C203 C202 C201 . . 119.9(8) ?
    C203 C202 H202 . . 120.0 ?
    C201 C202 H202 . . 120.0 ?
    C202 C203 C204 . . 117.0(8) ?
    C202 C203 C206 . . 121.9(8) ?
    C204 C203 C206 . . 121.0(8) ?
    C205 C204 C203 . . 119.8(8) ?
    C205 C204 H204 . . 120.1 ?
    C203 C204 H204 . . 120.1 ?
    N21 C205 C204 . . 123.8(8) ?
    N21 C205 H205 . . 118.1 ?
    C204 C205 H205 . . 118.1 ?
    C207 C206 C203 . . 112.4(7) ?
    C207 C206 H20A . . 109.1 ?
    C203 C206 H20A . . 109.1 ?
    C207 C206 H20B . . 109.1 ?
    C203 C206 H20B . . 109.1 ?
    H20A C206 H20B . . 107.9 ?
    C206 C207 C208 . . 114.4(7) ?
    C206 C207 H20C . . 108.7 ?
    C208 C207 H20C . . 108.7 ?
    C206 C207 H20D . . 108.7 ?
    C208 C207 H20D . . 108.7 ?
    H20C C207 H20D . . 107.6 ?
    C207 C208 C209 . . 113.3(7) ?
    C207 C208 H20E . . 108.9 ?
    C209 C208 H20E . . 108.9 ?
    C207 C208 H20F . . 108.9 ?
    C209 C208 H20F . . 108.9 ?
    H20E C208 H20F . . 107.7 ?
    C208 C209 C210 . . 113.1(7) ?
    C208 C209 H20G . . 109.0 ?
    C210 C209 H20G . . 109.0 ?
    C208 C209 H20H . . 109.0 ?
    C210 C209 H20H . . 109.0 ?
    H20G C209 H20H . . 107.8 ?
    C211 C210 C209 . . 112.4(7) ?
    C211 C210 H21A . . 109.1 ?
    C209 C210 H21A . . 109.1 ?
    C211 C210 H21B . . 109.1 ?
    C209 C210 H21B . . 109.1 ?
    H21A C210 H21B . . 107.9 ?
    C215 C211 C212 . . 117.0(7) ?
    C215 C211 C210 . . 122.6(7) ?
    C212 C211 C210 . . 120.3(7) ?
    C213 C212 C211 . . 119.9(8) ?
    C213 C212 H212 . . 120.0 ?
    C211 C212 H212 . . 120.0 ?
    N22 C213 C212 . . 124.0(7) ?
    N22 C213 H213 . . 118.0 ?
    C212 C213 H213 . . 118.0 ?
    N22 C214 C215 . . 123.7(8) ?
    N22 C214 H214 . . 118.1 ?
    C215 C214 H214 . . 118.1 ?
    C214 C215 C211 . . 120.5(8) ?
    C214 C215 H215 . . 119.8 ?
    C211 C215 H215 . . 119.8 ?
    C301 N31 C305 . . 117.0(8) ?
    C314 N32 C313 . . 117.1(8) ?
    N31 C301 C302 . . 122.7(9) ?
    N31 C301 H301 . . 118.7 ?
    C302 C301 H301 . . 118.7 ?
    C303 C302 C301 . . 120.4(8) ?
    C303 C302 H302 . . 119.8 ?
    C301 C302 H302 . . 119.8 ?
    C302 C303 C304 . . 117.2(8) ?
    C302 C303 C306 . . 123.4(7) ?
    C304 C303 C306 . . 119.3(8) ?
    C305 C304 C303 . . 117.4(8) ?
    C305 C304 H304 . . 121.3 ?
    C303 C304 H304 . . 121.3 ?
    N31 C305 C304 . . 125.2(8) ?
    N31 C305 H305 . . 117.4 ?
    C304 C305 H305 . . 117.4 ?
    C303 C306 C307 . . 113.5(7) ?
    C303 C306 H30A . . 108.9 ?
    C307 C306 H30A . . 108.9 ?
    C303 C306 H30B . . 108.9 ?
    C307 C306 H30B . . 108.9 ?
    H30A C306 H30B . . 107.7 ?
    C308 C307 C306 . . 113.5(7) ?
    C308 C307 H30C . . 108.9 ?
    C306 C307 H30C . . 108.9 ?
    C308 C307 H30D . . 108.9 ?
    C306 C307 H30D . . 108.9 ?
    H30C C307 H30D . . 107.7 ?
    C307 C308 C309 . . 114.0(8) ?
    C307 C308 H30E . . 108.8 ?
    C309 C308 H30E . . 108.8 ?
    C307 C308 H30F . . 108.8 ?
    C309 C308 H30F . . 108.8 ?
    H30E C308 H30F . . 107.7 ?
    C308 C309 C310 . . 111.5(8) ?
    C308 C309 H30G . . 109.3 ?
    C310 C309 H30G . . 109.3 ?
    C308 C309 H30H . . 109.3 ?
    C310 C309 H30H . . 109.3 ?
    H30G C309 H30H . . 108.0 ?
    C311 C310 C309 . . 111.0(7) ?
    C311 C310 H31A . . 109.4 ?
    C309 C310 H31A . . 109.4 ?
    C311 C310 H31B . . 109.4 ?
    C309 C310 H31B . . 109.4 ?
    H31A C310 H31B . . 108.0 ?
    C315 C311 C312 . . 117.7(8) ?
    C315 C311 C310 . . 120.4(8) ?
    C312 C311 C310 . . 121.9(8) ?
    C313 C312 C311 . . 120.9(9) ?
    C313 C312 H312 . . 119.6 ?
    C311 C312 H312 . . 119.6 ?
    C312 C313 N32 . . 122.0(9) ?
    C312 C313 H313 . . 119.0 ?
    N32 C313 H313 . . 119.0 ?
    N32 C314 C315 . . 123.8(8) ?
    N32 C314 H314 . . 118.1 ?
    C315 C314 H314 . . 118.1 ?
    C311 C315 C314 . . 118.5(9) ?
    C311 C315 H315 . . 120.8 ?
    C314 C315 H315 . . 120.8 ?
    O5 Cl1 O4 . . 110.3(5) ?
    O5 Cl1 O6 . . 109.5(4) ?
    O4 Cl1 O6 . . 109.9(4) ?
    O5 Cl1 O3 . . 109.3(4) ?
    O4 Cl1 O3 . . 108.9(4) ?
    O6 Cl1 O3 . . 109.0(4) ?
    O7 Cl2 O10 . . 111.3(4) ?
    O7 Cl2 O8 . . 110.6(4) ?
    O10 Cl2 O8 . . 110.9(4) ?
    O7 Cl2 O9 . . 108.9(5) ?
    O10 Cl2 O9 . . 108.3(5) ?
    O8 Cl2 O9 . . 106.9(5) ?
    C2 C1 H1A . . 109.5 ?
    C2 C1 H1B . . 109.5 ?
    H1A C1 H1B . . 109.5 ?
    C2 C1 H1C . . 109.5 ?
    H1A C1 H1C . . 109.5 ?
    H1B C1 H1C . . 109.5 ?
    O11 C2 C1 . . 114.2(10) ?
    O11 C2 H2A . . 108.7 ?
    C1 C2 H2A . . 108.7 ?
    O11 C2 H2B . . 108.7 ?
    C1 C2 H2B . . 108.7 ?
    H2A C2 H2B . . 107.6 ?
    C2 O11 H11 . . 109.5 ?
loop_
    _geom_torsion_atom_site_label_1
    _geom_torsion_atom_site_label_2
    _geom_torsion_atom_site_label_3
    _geom_torsion_atom_site_label_4
    _geom_torsion_site_symmetry_1
    _geom_torsion_site_symmetry_2
    _geom_torsion_site_symmetry_3
    _geom_torsion_site_symmetry_4
    _geom_torsion
    _geom_torsion_publ_flag
    O1 Cd1 N11 C105 . . . . -178.7(6) ?
    O1 Cd1 N11 C105 2_655 . . . 1.3(6) ?
    N11 Cd1 N11 C105 2_655 . . . -165(5) ?
    N21 Cd1 N11 C105 2_655 . . . -90.1(6) ?
    N21 Cd1 N11 C105 . . . . 89.9(6) ?
    O1 Cd1 N11 C101 . . . . 23.3(6) ?
    O1 Cd1 N11 C101 2_655 . . . -156.7(6) ?
    N11 Cd1 N11 C101 2_655 . . . 37(5) ?
    N21 Cd1 N11 C101 2_655 . . . 111.9(6) ?
    N21 Cd1 N11 C101 . . . . -68.1(6) ?
    N22 Cd2 N12 C113 1_465 . . . 150.8(6) ?
    N22 Cd2 N12 C113 2_656 . . . -29.2(6) ?
    O2 Cd2 N12 C113 2_566 . . . 62.5(6) ?
    O2 Cd2 N12 C113 . . . . -117.5(6) ?
    N12 Cd2 N12 C113 2_566 . . . -10E1(3)
                                         ?
    N22 Cd2 N12 C114 1_465 . . . -36.1(6) ?
    N22 Cd2 N12 C114 2_656 . . . 143.9(6) ?
    O2 Cd2 N12 C114 2_566 . . . -124.3(6) ?
    O2 Cd2 N12 C114 . . . . 55.7(6) ?
    N12 Cd2 N12 C114 2_566 . . .  8E1(3)
                                        ?
    C105 N11 C101 C102 . . . . -0.1(11) ?
    Cd1 N11 C101 C102 . . . . 160.6(7) ?
    N11 C101 C102 C103 . . . . -0.7(13) ?
    C101 C102 C103 C104 . . . . 1.3(12) ?
    C101 C102 C103 C106 . . . . -173.4(8) ?
    C102 C103 C104 C105 . . . . -1.2(12) ?
    C106 C103 C104 C105 . . . . 173.6(8) ?
    C101 N11 C105 C104 . . . . 0.2(12) ?
    Cd1 N11 C105 C104 . . . . -158.9(7) ?
    C103 C104 C105 N11 . . . . 0.5(13) ?
    C102 C103 C106 C107 . . . . 95.9(10) ?
    C104 C103 C106 C107 . . . . -78.5(10) ?
    C103 C106 C107 C108 . . . . -62.7(10) ?
    C106 C107 C108 C109 . . . . -168.2(7) ?
    C107 C108 C109 C110 . . . . -177.9(8) ?
    C108 C109 C110 C111 . . . . -169.4(8) ?
    C109 C110 C111 C115 . . . . 79.7(10) ?
    C109 C110 C111 C112 . . . . -99.4(10) ?
    C115 C111 C112 C113 . . . . 2.3(12) ?
    C110 C111 C112 C113 . . . . -178.6(8) ?
    C114 N12 C113 C112 . . . . -0.4(12) ?
    Cd2 N12 C113 C112 . . . . 172.9(6) ?
    C111 C112 C113 N12 . . . . -1.0(13) ?
    C113 N12 C114 C115 . . . . 0.4(12) ?
    Cd2 N12 C114 C115 . . . . -173.2(6) ?
    N12 C114 C115 C111 . . . . 1.0(13) ?
    C112 C111 C115 C114 . . . . -2.3(12) ?
    C110 C111 C115 C114 . . . . 178.6(8) ?
    O1 Cd1 N21 C201 . . . . 67.8(6) ?
    O1 Cd1 N21 C201 2_655 . . . -112.2(6) ?
    N11 Cd1 N21 C201 2_655 . . . -22.8(6) ?
    N11 Cd1 N21 C201 . . . . 157.2(6) ?
    N21 Cd1 N21 C201 2_655 . . . -107(15) ?
    O1 Cd1 N21 C205 . . . . -123.5(7) ?
    O1 Cd1 N21 C205 2_655 . . . 56.5(7) ?
    N11 Cd1 N21 C205 2_655 . . . 145.8(7) ?
    N11 Cd1 N21 C205 . . . . -34.2(7) ?
    N21 Cd1 N21 C205 2_655 . . . 61(15) ?
    C205 N21 C201 C202 . . . . -0.5(12) ?
    Cd1 N21 C201 C202 . . . . 168.8(6) ?
    N21 C201 C202 C203 . . . . -1.6(13) ?
    C201 C202 C203 C204 . . . . 3.8(13) ?
    C201 C202 C203 C206 . . . . -178.4(8) ?
    C202 C203 C204 C205 . . . . -4.1(13) ?
    C206 C203 C204 C205 . . . . 178.0(8) ?
    C201 N21 C205 C204 . . . . 0.1(13) ?
    Cd1 N21 C205 C204 . . . . -168.9(7) ?
    C203 C204 C205 N21 . . . . 2.2(14) ?
    C202 C203 C206 C207 . . . . -91.2(11) ?
    C204 C203 C206 C207 . . . . 86.5(11) ?
    C203 C206 C207 C208 . . . . -171.0(8) ?
    C206 C207 C208 C209 . . . . 178.1(8) ?
    C207 C208 C209 C210 . . . . -170.2(7) ?
    C208 C209 C210 C211 . . . . -69.2(9) ?
    C209 C210 C211 C215 . . . . 95.5(9) ?
    C209 C210 C211 C212 . . . . -81.6(9) ?
    C215 C211 C212 C213 . . . . -1.0(11) ?
    C210 C211 C212 C213 . . . . 176.3(7) ?
    C214 N22 C213 C212 . . . . -0.5(11) ?
    Cd2 N22 C213 C212 1_645 . . . -162.2(6) ?
    C211 C212 C213 N22 . . . . 0.5(12) ?
    C213 N22 C214 C215 . . . . 1.3(11) ?
    Cd2 N22 C214 C215 1_645 . . . 164.6(6) ?
    N22 C214 C215 C211 . . . . -2.0(13) ?
    C212 C211 C215 C214 . . . . 1.7(12) ?
    C210 C211 C215 C214 . . . . -175.5(8) ?
    C305 N31 C301 C302 . . . . 4.4(13) ?
    N31 C301 C302 C303 . . . . -3.0(14) ?
    C301 C302 C303 C304 . . . . 0.1(12) ?
    C301 C302 C303 C306 . . . . 179.2(8) ?
    C302 C303 C304 C305 . . . . 1.1(11) ?
    C306 C303 C304 C305 . . . . -178.1(7) ?
    C301 N31 C305 C304 . . . . -3.2(13) ?
    C303 C304 C305 N31 . . . . 0.5(13) ?
    C302 C303 C306 C307 . . . . 107.9(10) ?
    C304 C303 C306 C307 . . . . -73.1(10) ?
    C303 C306 C307 C308 . . . . -62.3(10) ?
    C306 C307 C308 C309 . . . . -63.3(10) ?
    C307 C308 C309 C310 . . . . -174.2(8) ?
    C308 C309 C310 C311 . . . . 177.0(8) ?
    C309 C310 C311 C315 . . . . -84.8(10) ?
    C309 C310 C311 C312 . . . . 95.4(10) ?
    C315 C311 C312 C313 . . . . 0.3(12) ?
    C310 C311 C312 C313 . . . . -179.9(8) ?
    C311 C312 C313 N32 . . . . -1.9(14) ?
    C314 N32 C313 C312 . . . . 3.1(13) ?
    C313 N32 C314 C315 . . . . -2.9(13) ?
    C312 C311 C315 C314 . . . . 0.0(11) ?
    C310 C311 C315 C314 . . . . -179.9(7) ?
    N32 C314 C315 C311 . . . . 1.4(13) ?
loop_
    _geom_hbond_atom_site_label_D
    _geom_hbond_atom_site_label_H
    _geom_hbond_atom_site_label_A
    _geom_hbond_site_symmetry_A
    _geom_hbond_distance_DH
    _geom_hbond_distance_HA
    _geom_hbond_distance_DA
    _geom_hbond_angle_DHA
    O1 H1O O8 1_545 0.86 1.96 2.795(9) 165
    O1 H2O N32 2_565 0.84 1.87 2.705(10) 175
    O2 H3O N31 1_545 0.86 1.91 2.736(9) 162
    O2 H4O O3 2_566 0.84 2.20 2.880(8) 138
    O11 H11 O6 . 0.84 2.14 2.910(11) 152
    C1 H1C O5 . 0.98 2.57 3.493(12) 157
    C101 H101 O1 . 0.95 2.55 3.226(10) 128
    C113 H113 O6 . 0.95 2.56 3.257(12) 130
    C201 H201 O10 1_545 0.95 2.54 3.260(11) 133
    C205 H205 O7 . 0.95 2.55 3.214(12) 127
    C214 H214 O2 2_656 0.95 2.52 3.201(11) 128
    C304 H304 O3 . 0.95 2.47 3.420(11) 174
