# Supplementary material for: Crystal structure of a layered coordination polymer based on a 44 net containing Cd2+ ions and 1,5-bis­(pyridin-4-yl)pentane linkers
Source: Acta Crystallogr Sect E Struct Rep Online. 2014 Jul 19;70(Pt 8):80–3. doi: 10.1107/S1600536814014779 (PMC4158512; doi:10.1107/S1600536814014779)
Supplement: Supplementary file 2 [file e-70-00080-Isup2.hkl]

# 
# h,k,l, Fc-squared, Fo-squared, sigma(Fo-squared) and status flag 
# 
data_I 
_shelx_title '  SHELXL INS file, from DIRDIF ouP-1    r S92' 
_shelx_refln_list_code          4 
_shelx_F_calc_maximum      441.72 
_exptl_crystal_F_000      1116.00 
_reflns_d_resolution_high  0.8107 
 
loop_ 
 _symmetry_equiv_pos_as_xyz 
 'x, y, z' 
 '-x, -y, -z' 
 
_cell_length_a    10.0618 
_cell_length_b    10.1653 
_cell_length_c    27.0304 
_cell_angle_alpha  87.163 
_cell_angle_beta   85.001 
_cell_angle_gamma  66.509 
 
_shelx_F_squared_multiplier     1.000 
 
loop_ 
 _refln_index_h 
 _refln_index_k 
 _refln_index_l 
 _refln_F_squared_calc 
 _refln_F_squared_meas 
 _refln_F_squared_sigma 
 _refln_observed_status 
   2   0   0   100037.98    97587.93   8481.83 o 
   3   0   0      719.42      630.07    132.31 o 
   4   0   0     1804.77     1662.18     87.30 o 
   5   0   0      337.59      676.99     96.20 o 
   6   0   0     2953.14     2720.85    293.11 o 
   7   0   0     1231.48     1590.82    268.01 o 
   8   0   0      405.86      517.13    140.03 o 
   9   0   0      104.21       25.39    146.09 o 
  11   0   0        4.89      169.20    157.70 o 
 -10   1   0       91.50      305.14    267.11 o 
  -9   1   0      579.33      357.13    151.96 o 
  -8   1   0       12.11      324.91    195.73 o 
  -7   1   0      248.04      396.72     88.71 o 
  -6   1   0        5.87      212.76    117.83 o 
  -5   1   0     3713.17     3490.59    332.51 o 
  -4   1   0       46.31      283.02     98.88 o 
  -3   1   0    11229.40     9962.92    610.72 o 
  -2   1   0     4101.95     3344.45    280.06 o 
  -1   1   0     5691.69     4228.37    499.57 o 
   2   1   0      115.81       44.46     11.93 o 
   3   1   0     2677.52     3618.75    175.62 o 
   4   1   0       60.46       46.54     35.76 o 
   5   1   0    11788.46    10469.39    367.56 o 
   6   1   0      147.17      229.73    208.74 o 
   7   1   0     3569.13     3167.10    240.83 o 
   8   1   0      219.40      344.18    155.92 o 
   9   1   0       22.03        5.42    121.15 o 
  10   1   0        7.21       60.61    173.65 o 
 -10   2   0      615.46      781.58    380.26 o 
  -9   2   0        0.14      114.44    112.11 o 
  -8   2   0     1237.01     1169.62    151.28 o 
  -7   2   0       36.05       50.00    181.02 o 
  -6   2   0       95.96      192.66     60.30 o 
  -5   2   0       24.21      163.36     92.46 o 
  -4   2   0     1372.08     1361.26    124.94 o 
  -3   2   0        0.56     1915.59    157.49 o 
  -2   2   0    14311.14    12000.54    969.45 o 
  -1   2   0     5833.85     5467.37    348.84 o 
   0   2   0    90669.24    77532.95  10226.59 o 
   1   2   0       27.75       35.97      7.26 o 
   2   2   0   195117.05   219285.22  14874.02 o 
   3   2   0      468.62      322.73     26.31 o 
   4   2   0    21692.40    19084.77   1012.89 o 
   5   2   0       38.29       90.77    242.71 o 
   6   2   0     4233.38     4038.33    184.72 o 
   7   2   0      167.83      509.23    141.63 o 
   8   2   0     2130.80     1941.57    221.05 o 
   9   2   0      909.47     1457.74    255.50 o 
  10   2   0     1335.18     1294.81    218.06 o 
  11   2   0      144.80      217.99    207.21 o 
  -9   3   0      547.33      548.26    397.39 o 
  -8   3   0      299.81      266.99    242.87 o 
  -7   3   0      418.43      569.47    150.50 o 
  -6   3   0       54.34       46.29     71.69 o 
  -5   3   0     1523.69     2012.23    111.52 o 
  -4   3   0      141.83      381.65    143.46 o 
  -3   3   0     1039.97      856.09     58.97 o 
  -2   3   0      147.57      969.58    281.48 o 
  -1   3   0     7986.47     7227.10    850.83 o 
   0   3   0      538.19      469.30     46.20 o 
   1   3   0     8877.50     8472.68    475.28 o 
   2   3   0        8.27       84.17     13.72 o 
   3   3   0     1706.46     2057.62     77.86 o 
   4   3   0      470.94      382.36     60.82 o 
   5   3   0     6232.41     8092.18    451.89 o 
   6   3   0      432.55      356.05     64.04 o 
   7   3   0     1496.16     1543.43    301.92 o 
   8   3   0      550.67      541.82    165.23 o 
   9   3   0      414.01      588.56    224.66 o 
  10   3   0      337.28      626.48    187.24 o 
  11   3   0      500.87      560.96    250.08 o 
  -9   4   0        0.67      107.31    263.92 o 
  -8   4   0      105.89      353.81    301.44 o 
  -7   4   0        1.50       75.41    215.89 o 
  -6   4   0      680.92      914.46    168.36 o 
  -5   4   0      131.20      104.93     64.43 o 
  -4   4   0     4359.82     5066.67    239.14 o 
  -3   4   0       11.09      399.48    219.99 o 
  -2   4   0     3235.34     3042.00    201.80 o 
  -1   4   0      102.66      601.92    852.06 o 
   0   4   0     3633.31     3380.82    117.38 o 
   1   4   0      162.45      123.26     17.88 o 
   2   4   0    14682.28    13886.00    838.48 o 
   3   4   0       48.82      117.64     26.50 o 
   4   4   0    10433.46    12306.70    388.11 o 
   5   4   0      685.78      706.34     57.51 o 
   6   4   0     4895.04     4432.88    188.67 o 
   7   4   0      668.66      872.53    110.43 o 
   8   4   0     4032.34     3587.58    259.91 o 
   9   4   0      741.78     1252.19    287.34 o 
  11   4   0       38.69     -107.05    291.10 o 
  12   4   0     1033.89      911.65    344.82 o 
  -8   5   0       12.08      101.69    390.82 o 
  -7   5   0       92.18      139.52    295.76 o 
  -6   5   0       36.21      201.79    225.33 o 
  -5   5   0      558.73      633.82    140.48 o 
  -4   5   0        0.11      -84.93     84.93 o 
  -3   5   0     1890.36     1821.00    142.05 o 
  -2   5   0      138.37      109.23     23.64 o 
  -1   5   0     2234.17     2056.29    205.57 o 
   0   5   0      330.19      517.62     63.36 o 
   1   5   0    12494.94    11666.96   1056.38 o 
   2   5   0      648.68      816.50     47.12 o 
   3   5   0    13697.29    12560.99    531.65 o 
   4   5   0        5.09      126.29     33.23 o 
   5   5   0      444.05      550.23     49.53 o 
   6   5   0      807.47      828.38     68.85 o 
   7   5   0        2.31       73.75     61.26 o 
   8   5   0     1439.82     1290.60    151.32 o 
   9   5   0     1477.66     1698.51    194.32 o 
  10   5   0     1444.79     1596.44    235.03 o 
  11   5   0     1067.85      851.04    227.82 o 
  12   5   0      353.42      150.54    185.36 o 
  -7   6   0        0.22      366.00    362.49 o 
  -6   6   0      158.67      366.38    293.46 o 
  -5   6   0      138.51       85.23    143.54 o 
  -4   6   0     1492.17     1949.15    230.72 o 
  -3   6   0       35.03       -9.22    154.31 o 
  -2   6   0     2167.81     2518.86    131.20 o 
  -1   6   0      675.11     1199.63    428.70 o 
   0   6   0     4718.13     3875.80    944.92 o 
   1   6   0        4.07     1857.10    179.01 o 
   2   6   0     4337.49     4483.03    563.18 o 
   3   6   0        7.07      -18.52     35.59 o 
   4   6   0     2061.78     2610.98    189.50 o 
   5   6   0      547.62      539.80     52.85 o 
   6   6   0     6044.05     6600.23    198.35 o 
   7   6   0     4310.61     4781.26    169.40 o 
   8   6   0     7138.35     7636.95    258.12 o 
   9   6   0      577.35      745.27    169.83 o 
  10   6   0     4118.86     3863.91    291.68 o 
  11   6   0      547.07      921.54    259.33 o 
  12   6   0      314.05     1110.24    291.80 o 
  -6   7   0        2.43       47.85    378.18 o 
  -5   7   0        4.79       50.02    272.79 o 
  -4   7   0      579.66      677.82    126.10 o 
  -3   7   0      630.32      817.70    243.41 o 
  -2   7   0      158.57      111.19     73.87 o 
  -1   7   0     3292.56     3787.70    160.13 o 
   0   7   0      147.87      288.10     69.47 o 
   1   7   0    11337.51    11138.19    818.13 o 
   2   7   0      753.08     1277.41    149.09 o 
   3   7   0     4645.56     5049.25    162.71 o 
   4   7   0      111.17      135.14     40.18 o 
   5   7   0      523.54      413.04     66.58 o 
   6   7   0     2227.65     2502.49    119.98 o 
   7   7   0     1505.78     1622.13     88.86 o 
   8   7   0       45.89       77.96     65.51 o 
   9   7   0       56.37      -17.83    120.73 o 
  10   7   0      826.59      824.12    166.34 o 
  11   7   0      947.11      816.08    328.93 o 
  12   7   0      422.60      341.72    202.81 o 
  -4   8   0     1300.36     1309.16    307.63 o 
  -3   8   0        0.71      225.27    123.73 o 
  -2   8   0     2840.93     2774.07    153.13 o 
  -1   8   0        1.12       52.39     89.43 o 
   0   8   0     1098.30     1091.81    188.26 o 
   1   8   0       24.06      219.07    159.00 o 
   2   8   0     1346.97     1536.46    106.58 o 
   3   8   0      690.84     1083.80     95.36 o 
   4   8   0     2857.44     2636.13    274.84 o 
   5   8   0      514.48      482.76     76.76 o 
   6   8   0     2811.53     2741.84    215.17 o 
   7   8   0      369.64      394.20     71.91 o 
   8   8   0     4650.73     5120.49    263.88 o 
   9   8   0     1473.43     1375.51    129.97 o 
  10   8   0     2824.67     3333.86    352.47 o 
  11   8   0       75.74      265.26    329.83 o 
  -4   9   0       90.33     -144.37    228.45 o 
  -3   9   0      134.36      393.05    321.09 o 
  -2   9   0      188.20       65.79    196.97 o 
  -1   9   0     2726.96     3273.06    290.02 o 
   0   9   0       72.67       12.29    115.62 o 
   1   9   0     4277.18     4359.51    512.07 o 
   2   9   0      284.64      332.20     95.64 o 
   3   9   0     4623.54     4272.59   1286.76 o 
   4   9   0      157.49      562.62    127.34 o 
   5   9   0     2625.46     2856.16    221.88 o 
   6   9   0      334.18      345.75     77.11 o 
   7   9   0      320.93      372.10     95.64 o 
   8   9   0      532.13      629.50    126.08 o 
   9   9   0      930.15      933.06    132.36 o 
  10   9   0       31.91       23.86    115.60 o 
  11   9   0      611.58      578.20    202.43 o 
  -2  10   0     1733.63     2175.53    229.07 o 
  -1  10   0        0.40      131.93    313.24 o 
   0  10   0     1955.18     1943.87    148.30 o 
   1  10   0        1.18      -48.60    120.21 o 
   2  10   0      632.98      787.19    117.07 o 
   3  10   0      276.15      355.28    106.43 o 
   4  10   0     1480.09     1349.26    137.19 o 
   5  10   0      251.30      667.89    284.85 o 
   6  10   0     2622.20     1851.29    216.88 o 
   7  10   0      177.35       56.99     97.87 o 
   8  10   0      379.49      557.13    206.60 o 
   9  10   0       42.19       78.06    123.67 o 
  10  10   0      768.91      973.66    288.29 o 
  -1  11   0      183.29      -18.44    274.13 o 
   0  11   0       15.32      255.06    180.10 o 
   1  11   0     2275.38     2032.31    221.62 o 
   2  11   0      175.11       19.99    153.13 o 
   3  11   0     2808.91     2837.20    361.87 o 
   4  11   0       81.86       22.51    156.60 o 
   5  11   0     1379.76     1129.77    181.05 o 
   6  11   0      102.15      273.17    145.76 o 
   7  11   0      921.01      855.83    226.67 o 
   8  11   0       26.14     -258.88    258.88 o 
   9  11   0      660.36      204.79    277.51 o 
   2  12   0      665.56      681.64    249.36 o 
   3  12   0      138.44     -105.91    146.97 o 
   4  12   0      279.72       29.98    218.06 o 
   5  12   0      336.36      514.48    190.61 o 
   6  12   0      398.56      420.67    196.81 o 
   7  12   0       61.73      117.38    283.89 o 
  -7 -12   1      568.14      676.88    215.82 o 
  -6 -12   1        8.85     -100.03    274.51 o 
  -5 -12   1      256.73      159.47    180.22 o 
  -4 -12   1        8.50      182.83    178.43 o 
  -3 -12   1      428.06      105.83    246.25 o 
  -2 -12   1      212.33      115.04    145.37 o 
  -9 -11   1       22.00       70.49    271.52 o 
  -8 -11   1      352.78      467.75    147.56 o 
  -7 -11   1      929.31      633.30    279.43 o 
  -6 -11   1     1689.60     1236.37    414.04 o 
  -5 -11   1      249.04      322.36    205.26 o 
  -4 -11   1     2342.35     2200.92    186.48 o 
  -3 -11   1      155.77      251.08    136.10 o 
  -2 -11   1      923.56      911.42    156.67 o 
  -1 -11   1      168.35      154.24    148.11 o 
   0 -11   1     1098.09     1339.75    281.42 o 
   1 -11   1      132.17      336.02    363.45 o 
 -10 -10   1        2.80      246.57    209.83 o 
  -9 -10   1      455.46      639.85    172.01 o 
  -8 -10   1        0.55       14.24    103.93 o 
  -7 -10   1      663.66      713.63    132.04 o 
  -6 -10   1       13.08      228.57    219.24 o 
  -5 -10   1     1513.73     1397.90    158.43 o 
  -4 -10   1       62.25      316.57    130.00 o 
  -3 -10   1      115.06      243.84     98.07 o 
  -2 -10   1        6.36       -6.10    140.45 o 
  -1 -10   1      355.66      603.92    115.25 o 
   0 -10   1     1059.85     1000.39    149.42 o 
   1 -10   1       55.90       71.04    158.50 o 
   2 -10   1      299.49      160.70    340.42 o 
 -10  -9   1      936.44     1140.63    209.41 o 
  -9  -9   1       14.11      119.77    113.24 o 
  -8  -9   1      312.48      494.87    181.50 o 
  -7  -9   1      975.11     1032.73    226.25 o 
  -6  -9   1     1866.76     1632.11    342.27 o 
  -5  -9   1     1621.38     1654.51    171.37 o 
  -4  -9   1     5778.18     3981.14    301.25 o 
  -3  -9   1        8.33        9.14     72.92 o 
  -2  -9   1     4077.87     4040.63    524.35 o 
  -1  -9   1      163.62      109.64     99.38 o 
   0  -9   1     5122.65     4051.70    266.73 o 
   1  -9   1       11.94       64.56    140.47 o 
   2  -9   1     2397.70     2612.98    213.26 o 
   3  -9   1      129.35      445.04    307.75 o 
   4  -9   1      779.28      809.00    335.50 o 
 -11  -8   1      335.79      369.51    243.51 o 
 -10  -8   1       26.12     -190.62    227.88 o 
  -9  -8   1     1411.48     1638.48    191.06 o 
  -8  -8   1        1.83      124.15     87.77 o 
  -7  -8   1     1032.50     1178.28    123.99 o 
  -6  -8   1       28.74      -26.25     51.64 o 
  -5  -8   1     1677.29     1475.33    161.36 o 
  -4  -8   1     1233.11     1637.26    229.36 o 
  -3  -8   1      680.22      707.59     60.13 o 
  -2  -8   1       16.64      230.35     70.46 o 
  -1  -8   1        3.02      106.61     83.89 o 
   0  -8   1        0.78       89.10    161.88 o 
   1  -8   1     2163.85     2348.07    121.20 o 
   2  -8   1     1931.49     1855.23    224.87 o 
   3  -8   1       94.90      173.33    144.75 o 
 -12  -7   1     1002.18     1266.23    414.61 o 
 -11  -7   1       14.14      124.79    203.45 o 
 -10  -7   1     1646.85     1580.21    185.75 o 
  -9  -7   1      805.96      871.05    116.91 o 
  -8  -7   1      881.85      986.79     78.54 o 
  -7  -7   1       38.28       51.74     54.55 o 
  -6  -7   1      718.85     1117.03     96.78 o 
  -5  -7   1      836.30      720.53     62.11 o 
  -4  -7   1     1979.86     1773.65    170.93 o 
  -3  -7   1     1726.22     1743.19    144.83 o 
  -2  -7   1     7294.62     7896.98    466.99 o 
  -1  -7   1       17.83      537.82     94.98 o 
   0  -7   1     4339.67     4504.88    351.98 o 
   1  -7   1      494.36      473.36     83.17 o 
   2  -7   1     5692.19     5826.79    469.85 o 
   3  -7   1       22.73       83.28    177.83 o 
   4  -7   1     4284.54     4569.27    277.90 o 
   5  -7   1      304.47       39.55    250.72 o 
   6  -7   1     1168.90     1372.05    255.89 o 
 -12  -6   1       98.20      -19.14    338.18 o 
 -11  -6   1      591.14      220.22    299.97 o 
 -10  -6   1       28.34      421.96    160.70 o 
  -9  -6   1     1851.58     1829.74    239.75 o 
  -8  -6   1      217.45      290.03    165.66 o 
  -7  -6   1     2515.43     2570.68    128.14 o 
  -6  -6   1        9.91      151.22     50.43 o 
  -5  -6   1      254.44      270.59     49.07 o 
  -4  -6   1     2187.04     2330.51    219.98 o 
  -3  -6   1      803.07      657.97     53.55 o 
  -2  -6   1     2712.20     3101.95    176.92 o 
  -1  -6   1     5481.80     5542.69    490.53 o 
   0  -6   1      126.42      375.82     41.17 o 
   1  -6   1     1131.07     1061.70    135.94 o 
   2  -6   1      562.39      513.78     96.24 o 
   3  -6   1      930.61      851.07     80.20 o 
   4  -6   1      686.02      614.11    108.75 o 
   5  -6   1      420.81     1294.68    276.94 o 
   6  -6   1      695.76      712.67    281.98 o 
   7  -6   1      181.02      457.10    344.44 o 
 -12  -5   1      696.48      922.09    487.21 o 
 -11  -5   1      451.14      389.60    149.11 o 
 -10  -5   1     2489.44     2219.87    167.28 o 
  -9  -5   1       65.36      282.62    207.08 o 
  -8  -5   1     2941.85     3046.11    326.13 o 
  -7  -5   1      396.84      478.35     71.03 o 
  -6  -5   1      457.93      456.61     63.64 o 
  -5  -5   1        2.14       43.58     38.35 o 
  -4  -5   1     7806.33     8104.23    536.36 o 
  -3  -5   1      781.92      817.11     71.15 o 
  -2  -5   1     6010.23     5718.21    426.57 o 
  -1  -5   1      413.37      380.87    215.99 o 
   0  -5   1     2849.06     2393.45    155.28 o 
   1  -5   1      195.50      634.21     55.28 o 
   2  -5   1     2181.22     2097.78     88.75 o 
   3  -5   1        0.46      114.67     44.83 o 
   4  -5   1     3421.15     3845.50    483.06 o 
   5  -5   1      255.67      324.34    137.54 o 
   6  -5   1     3846.84     4188.28    418.41 o 
   7  -5   1       68.17      146.03    316.62 o 
   8  -5   1      889.28      685.43    327.72 o 
 -12  -4   1      182.76     -163.70    329.89 o 
 -11  -4   1      506.16      677.58    252.31 o 
  -9  -4   1     1105.52     1084.22    161.47 o 
  -8  -4   1      334.33      976.72    298.44 o 
  -7  -4   1      750.73      978.08    149.79 o 
  -6  -4   1      796.31      837.29     81.49 o 
  -5  -4   1     3921.07     5248.12    300.08 o 
  -4  -4   1        0.60      -17.43     34.03 o 
  -3  -4   1     5245.32     6752.87    253.66 o 
  -2  -4   1     3242.47     2930.01    164.03 o 
  -1  -4   1     2003.61     2010.64    137.27 o 
   0  -4   1      803.67      710.54     38.64 o 
   1  -4   1     5018.92     4659.36    571.45 o 
   2  -4   1       79.15      217.58     36.07 o 
   3  -4   1     2279.49     2536.92    102.92 o 
   4  -4   1      329.18      340.15     62.87 o 
   5  -4   1      563.61      830.53    255.65 o 
   6  -4   1      965.71     1024.56    205.55 o 
   7  -4   1      179.50      550.43    281.79 o 
   8  -4   1      759.84      809.96    246.13 o 
   9  -4   1      169.86      189.35    243.13 o 
 -12  -3   1     1185.04     1435.80    338.63 o 
 -11  -3   1      504.53      371.04    239.04 o 
 -10  -3   1     1360.67     1495.96    232.66 o 
  -9  -3   1     1898.82     1875.16    209.95 o 
  -8  -3   1     3056.48     2854.62    260.67 o 
  -7  -3   1      275.00      532.95    106.92 o 
  -6  -3   1     1877.14     1608.68    103.71 o 
  -5  -3   1     2023.36     1845.91     81.60 o 
  -4  -3   1    10192.30    10079.68    294.78 o 
  -3  -3   1       60.49       79.45     23.14 o 
  -2  -3   1    24071.52    23408.94   1081.29 o 
  -1  -3   1    10225.68    10312.03    661.99 o 
   0  -3   1     3432.79     3121.58    213.04 o 
   1  -3   1      258.36      346.02    295.23 o 
   2  -3   1    10823.45    10600.19    707.49 o 
   3  -3   1      394.26      501.93     56.62 o 
   4  -3   1    10155.14    10185.47    392.65 o 
   5  -3   1      499.70      626.73     81.05 o 
   6  -3   1     5266.72     5013.97    209.10 o 
   7  -3   1      725.33      636.38    105.74 o 
   8  -3   1      795.82     1162.81    302.52 o 
   9  -3   1      220.43     -134.74    241.66 o 
 -11  -2   1      438.07      498.82    187.56 o 
 -10  -2   1        0.51      207.78    171.10 o 
  -9  -2   1       29.47      193.83    111.69 o 
  -8  -2   1       11.16      417.42    154.83 o 
  -7  -2   1      732.50      663.10     81.75 o 
  -6  -2   1       36.06     2646.52    831.97 o 
  -5  -2   1     2198.35     2019.21    136.17 o 
  -4  -2   1     1806.68     1836.83     98.04 o 
  -3  -2   1    11664.22    14478.02    539.71 o 
  -2  -2   1     1038.68     1378.08     67.00 o 
  -1  -2   1     2910.21     3045.24    155.46 o 
   0  -2   1     2746.19     2215.30    122.70 o 
   1  -2   1     7527.96     6786.93    457.07 o 
   2  -2   1      678.79      665.90    184.76 o 
   3  -2   1     6118.19     6929.18    244.88 o 
   4  -2   1      639.54      863.90    164.05 o 
   5  -2   1      268.33      451.89     75.40 o 
   6  -2   1       28.17       14.56     65.79 o 
   7  -2   1     1019.57      957.81    134.93 o 
   8  -2   1       17.27      113.85    141.97 o 
   9  -2   1       62.48     -144.05    170.08 o 
  10  -2   1      995.02      632.85    168.48 o 
  -9  -1   1     1085.24      843.58    149.60 o 
  -8  -1   1     3763.17     3520.91    229.92 o 
  -7  -1   1     1386.46     1137.36    165.23 o 
  -6  -1   1    12809.65    11766.31    643.96 o 
  -5  -1   1     3392.00     4510.09    402.21 o 
  -4  -1   1     1817.16     1352.62     69.44 o 
  -3  -1   1    10765.95     9139.76    391.26 o 
  -2  -1   1     3402.65     3648.78    133.01 o 
  -1  -1   1      238.50       62.30     34.30 o 
   1  -1   1      433.77      360.97     14.74 o 
   2  -1   1     9915.31     9327.48    712.70 o 
   3  -1   1      488.39      505.45     75.82 o 
   4  -1   1    10942.31    11154.31    861.66 o 
   5  -1   1     1173.68     1369.67    112.32 o 
   6  -1   1     8329.36     8174.14    471.45 o 
   7  -1   1      330.01      523.19    106.05 o 
   8  -1   1     6633.02     6610.82    418.50 o 
   9  -1   1      340.98      320.77    238.34 o 
  10  -1   1      765.55      423.56    149.24 o 
 -11   0   1      695.54      696.22    357.00 o 
 -10   0   1        0.25      342.27    209.89 o 
  -9   0   1     1405.26     1039.88    162.55 o 
  -8   0   1       51.19       -3.64    108.58 o 
  -7   0   1       30.83      171.61     98.44 o 
  -6   0   1      265.12      620.27    129.00 o 
  -5   0   1      168.48      128.13     49.75 o 
  -4   0   1      223.78      284.01    186.86 o 
  -3   0   1     1244.59     1318.88    170.62 o 
  -2   0   1     5751.54     5269.43    200.03 o 
   2   0   1    12982.06    11690.35    644.61 o 
   3   0   1      510.56      669.61     57.91 o 
   4   0   1      710.17      628.65     58.98 o 
   5   0   1     2851.10     2528.20    123.46 o 
   6   0   1      493.11     1019.47    183.76 o 
   7   0   1     1942.13     2012.20    193.94 o 
   8   0   1      578.56      631.14    198.92 o 
   9   0   1     1151.95     1300.23    192.54 o 
  11   0   1      169.37     -155.15    202.68 o 
 -10   1   1     1715.18     1747.44    408.87 o 
  -9   1   1      780.70      579.08    200.32 o 
  -8   1   1     7665.97     7949.00    495.70 o 
  -7   1   1     2990.80     2588.56    152.56 o 
  -6   1   1     5569.36     5285.91    224.59 o 
  -5   1   1       14.23      223.21     65.10 o 
  -4   1   1    11320.91    10486.93    330.88 o 
  -3   1   1       43.77      129.79     72.19 o 
  -2   1   1    11597.08     8974.15    726.27 o 
  -1   1   1     2922.40     2178.19    276.71 o 
   1   1   1        4.76        2.53      5.42 o 
   2   1   1     1088.62      996.09     50.01 o 
   3   1   1      591.14      417.47     43.06 o 
   4   1   1      492.56      294.36     50.78 o 
   5   1   1      106.63      397.27   1218.25 o 
   6   1   1     9389.59     7303.45    467.24 o 
   7   1   1       33.58     1466.80    517.26 o 
   8   1   1     2809.30     2772.07    154.43 o 
   9   1   1       33.37       46.64    165.30 o 
  10   1   1     1116.68     1307.89    233.62 o 
 -10   2   1       56.85     -260.67    376.46 o 
  -9   2   1      357.25      807.91    270.81 o 
  -8   2   1        2.35      137.94    101.45 o 
  -7   2   1     1765.13     1903.33    145.55 o 
  -6   2   1       17.56       26.30     72.53 o 
  -5   2   1      261.17      271.37     67.68 o 
  -4   2   1       62.15      231.68     62.92 o 
  -3   2   1     4974.42     4715.65    142.08 o 
  -2   2   1      557.11      595.44     34.59 o 
  -1   2   1     2958.09     2638.97    250.03 o 
   0   2   1     1150.46      794.06    246.92 o 
   1   2   1       97.35      134.94     29.53 o 
   2   2   1     1813.06     2306.19    107.33 o 
   3   2   1     9125.06    10408.90    540.89 o 
   4   2   1       49.88       89.92     35.39 o 
   5   2   1     4021.21     3771.03    202.03 o 
   6   2   1      213.65      277.16     75.06 o 
   7   2   1     5442.58     5559.60    398.92 o 
   8   2   1     1091.14     1080.03    131.65 o 
  10   2   1      716.16      633.56    178.12 o 
  11   2   1      394.53      519.16    147.15 o 
  -9   3   1        4.27     -205.17    328.10 o 
  -8   3   1     1747.82     1727.40    158.13 o 
  -7   3   1     1156.38     1009.44    106.89 o 
  -6   3   1     4537.18     4329.98    156.03 o 
  -5   3   1      221.87      105.33    139.39 o 
  -4   3   1     5871.12     6522.43    351.64 o 
  -3   3   1     2945.72     3427.39    168.33 o 
  -2   3   1    16373.26    14951.16   1346.96 o 
  -1   3   1        0.15       21.27     43.19 o 
   0   3   1     5134.93     4246.26    329.21 o 
   1   3   1      297.84      249.05     14.26 o 
   2   3   1    14499.96    13606.62    572.62 o 
   3   3   1      246.75      415.21     44.80 o 
   4   3   1     5847.97     6105.05    201.64 o 
   5   3   1      273.31      285.07     45.88 o 
   6   3   1      483.78      367.39     61.99 o 
   7   3   1     3529.43     3551.55    213.97 o 
   8   3   1     3275.67     3510.45    254.87 o 
   9   3   1        5.13      369.32    249.44 o 
  10   3   1     1167.04     1395.92    230.43 o 
  11   3   1      145.15      316.94    247.59 o 
  -9   4   1      600.86      314.45    406.70 o 
  -8   4   1       17.61       31.56    345.74 o 
  -7   4   1      681.57      923.32    298.37 o 
  -6   4   1      419.32      414.46    134.25 o 
  -5   4   1      944.14     1023.61     88.43 o 
  -4   4   1      225.46      180.26     68.51 o 
  -3   4   1     5059.73     4706.06    261.11 o 
  -2   4   1      386.73      604.64    338.72 o 
  -1   4   1     3131.50     2710.76    540.13 o 
   0   4   1      297.00      360.21    157.86 o 
   1   4   1     1170.28     1062.03     51.01 o 
   2   4   1     4623.42     4511.71    252.67 o 
   3   4   1     4954.39     5543.00    409.70 o 
   4   4   1       20.42       23.27     24.58 o 
   5   4   1     8115.36     9491.63    338.62 o 
   6   4   1      370.72      339.87     75.22 o 
   7   4   1     2904.43     2860.57    157.19 o 
   8   4   1       84.69      420.03    174.29 o 
   9   4   1     2733.03     2146.87    191.96 o 
  10   4   1      502.03      771.30    208.74 o 
  11   4   1     1194.94     1464.31    333.72 o 
  12   4   1      473.54      445.87    251.68 o 
  -8   5   1      569.52      160.70    392.03 o 
  -7   5   1        3.15      -18.37    285.42 o 
  -6   5   1     2806.08     3312.49    317.96 o 
  -5   5   1      765.32      769.25    137.35 o 
  -4   5   1     3707.42     4067.29    179.49 o 
  -3   5   1       75.39       45.54     39.48 o 
  -2   5   1     3550.03     3441.62    471.74 o 
  -1   5   1      189.90      253.02     75.08 o 
   0   5   1     8343.01     7603.21    604.40 o 
   1   5   1     1004.38     1001.04     86.05 o 
   2   5   1     9339.70     8356.04    547.42 o 
   3   5   1      107.46       91.79     28.16 o 
   4   5   1     9910.14    10264.31    541.74 o 
   5   5   1        9.11       93.78     37.82 o 
   6   5   1     1212.24     1242.76     91.25 o 
   7   5   1      229.29      262.22     87.34 o 
   8   5   1     2405.94     2426.11    207.47 o 
   9   5   1      590.99      783.92    135.11 o 
  10   5   1     3301.04     3365.06    311.90 o 
  11   5   1        5.74      192.47    218.95 o 
  12   5   1      354.73      391.22    204.38 o 
  -7   6   1      807.97     1200.52    365.55 o 
  -6   6   1        0.05       81.53    272.54 o 
  -5   6   1     1725.72     2609.52    251.61 o 
  -4   6   1       56.03      119.14    143.76 o 
  -3   6   1     1401.15     1636.29    123.76 o 
  -2   6   1      125.36      118.25    200.83 o 
  -1   6   1     3333.91     3618.78    143.81 o 
   0   6   1       99.60     2775.52    596.69 o 
   1   6   1     2122.16     2140.05    144.64 o 
   2   6   1        1.52      226.51     95.17 o 
   3   6   1      386.72      376.75     33.89 o 
   4   6   1      696.18      755.99     52.16 o 
   5   6   1      419.57      557.40     49.10 o 
   6   6   1       39.25       50.35     35.11 o 
   7   6   1     3260.49     3918.12    283.13 o 
   8   6   1      138.22        2.60     76.28 o 
   9   6   1     2547.98     2696.09    281.15 o 
  10   6   1      601.78      889.64    141.17 o 
  12   6   1      136.99       51.23    353.43 o 
  -6   7   1      142.81      526.70    251.93 o 
  -5   7   1      198.88      257.03    258.82 o 
  -4   7   1     1110.92     1277.97    185.20 o 
  -3   7   1      356.64      349.26     88.73 o 
  -2   7   1     5503.02     5049.46    307.51 o 
  -1   7   1     1233.15     1233.03     86.50 o 
   0   7   1     3563.34     3610.83    285.78 o 
   1   7   1     2293.09     2671.99    165.30 o 
   2   7   1     6642.65     6788.15    198.90 o 
   3   7   1     1792.60     1543.77    124.87 o 
   4   7   1     4536.34     4577.53    486.57 o 
   5   7   1      245.15      188.29     53.85 o 
   6   7   1     5770.99     5777.68    222.38 o 
   7   7   1       45.22      109.42     55.66 o 
   8   7   1     3544.66     3327.64    276.46 o 
   9   7   1        5.10      140.61    124.98 o 
  10   7   1     1363.29     1523.36    161.64 o 
  11   7   1       75.49      337.10    311.26 o 
  12   7   1      942.68      786.67    281.09 o 
  -5   8   1      702.40      464.88    215.76 o 
  -4   8   1       64.68      302.78    272.35 o 
  -3   8   1      958.64     1185.29    174.20 o 
  -2   8   1       10.68      -80.80     87.67 o 
  -1   8   1     3485.99     3733.52    249.08 o 
   0   8   1       57.80        9.72    146.73 o 
   1   8   1     2637.27     3008.91    410.54 o 
   2   8   1       43.65      574.19    116.40 o 
   3   8   1      539.68      538.36     91.41 o 
   4   8   1        5.11      114.74     75.55 o 
   5   8   1      382.90      375.10     68.86 o 
   6   8   1        8.19      -53.32     53.32 o 
   7   8   1     1259.75     1718.26    113.95 o 
   8   8   1       36.75       98.00    174.07 o 
   9   8   1     1020.06     1376.20    140.59 o 
  10   8   1      196.89      233.37    150.56 o 
  11   8   1      797.57      834.52    270.30 o 
  -3   9   1        4.57      -20.57    180.42 o 
  -2   9   1      367.55      459.04    285.77 o 
  -1   9   1       19.77     -122.82    122.82 o 
   0   9   1     3435.89     3111.51    408.53 o 
   1   9   1     3407.25     3515.27    396.67 o 
   2   9   1      485.85      512.21     86.86 o 
   3   9   1      971.51     1155.98    146.45 o 
   4   9   1     2518.21     1618.06    237.64 o 
   5   9   1       82.05      116.79     76.76 o 
   6   9   1     3824.09     3940.16    386.25 o 
   7   9   1      331.51      266.90     72.33 o 
   8   9   1     2301.66     2164.35    170.81 o 
   9   9   1       50.14      203.51    123.23 o 
  10   9   1     1339.72     1507.95    198.43 o 
  11   9   1       76.47      268.16    157.51 o 
  -1  10   1      305.65      711.84    356.81 o 
   0  10   1        8.62       93.26    152.81 o 
   1  10   1     1411.08     1482.48    141.77 o 
   2  10   1       29.74      -39.65     95.18 o 
   3  10   1     2229.34     2161.39    245.50 o 
   4  10   1      174.61      424.20    137.80 o 
   5  10   1     1002.62      998.56    336.49 o 
   6  10   1       13.25       93.34    137.44 o 
   7  10   1      570.27      336.25    127.98 o 
   8  10   1      275.29      266.41    159.11 o 
   9  10   1      529.29      432.79    156.56 o 
  10  10   1       93.54      -12.12    322.81 o 
  -1  11   1        2.59     -148.33    388.90 o 
   0  11   1      193.69       -7.20    203.40 o 
   1  11   1        2.59       77.93    148.18 o 
   2  11   1      473.35      414.24    160.84 o 
   3  11   1      121.79      180.99    150.71 o 
   4  11   1      390.37      688.69    158.84 o 
   5  11   1       95.39      213.87    138.58 o 
   6  11   1      948.10      968.49    174.29 o 
   7  11   1       13.59      334.99    217.03 o 
   8  11   1      914.11      932.32    211.55 o 
   9  11   1        4.19     -235.73    235.73 o 
   2  12   1       69.59      174.80    310.69 o 
   3  12   1     1066.15      696.54    233.23 o 
   4  12   1        9.04     -157.06    157.06 o 
   5  12   1      439.79      426.35    209.59 o 
   6  12   1       28.38      -74.95    206.40 o 
   7  12   1      346.77      131.74    207.78 o 
   8  12   1      118.57     -262.46    262.46 o 
  -7 -12   2      152.01     -202.49    304.12 o 
  -6 -12   2      363.62      448.61    216.65 o 
  -5 -12   2       46.86      575.31    297.80 o 
  -4 -12   2      605.48      428.29    228.37 o 
  -3 -12   2       11.22       19.24    185.30 o 
  -2 -12   2      764.66      593.26    181.36 o 
  -9 -11   2      345.59      113.68    258.63 o 
  -8 -11   2       14.44     -167.34    238.02 o 
  -7 -11   2     1191.25     1010.72    250.21 o 
  -6 -11   2      196.37      227.50    167.27 o 
  -5 -11   2     1463.63     1107.80    254.99 o 
  -4 -11   2        0.74       20.23    151.53 o 
  -3 -11   2     1568.29     1867.45    172.99 o 
  -2 -11   2       51.82       54.88    138.37 o 
  -1 -11   2      999.54      942.07    189.81 o 
   0 -11   2        3.16     -102.65    143.87 o 
   1 -11   2      325.07      424.93    262.52 o 
 -10 -10   2     1839.32     1622.78    366.38 o 
  -9 -10   2        1.90      151.10    126.55 o 
  -8 -10   2      897.58      971.73    158.89 o 
  -7 -10   2      902.22      904.25    236.43 o 
  -6 -10   2     2083.97     1192.16    219.78 o 
  -5 -10   2      433.80      765.00    155.40 o 
  -4 -10   2     1301.71     1397.55    333.94 o 
  -3 -10   2      286.87      218.25    132.39 o 
  -2 -10   2      157.09      242.12     99.73 o 
  -1 -10   2       62.26       62.52    141.68 o 
   0 -10   2      728.62      735.98    150.90 o 
   1 -10   2       49.06       23.58    196.48 o 
   2 -10   2      955.15     1266.67    244.91 o 
 -10  -9   2       39.70      270.56    217.42 o 
  -9  -9   2       79.99       59.82    135.94 o 
  -8  -9   2      302.76      405.36    124.19 o 
  -7  -9   2      149.55      111.01    108.03 o 
  -6  -9   2      120.68      157.65     94.39 o 
  -5  -9   2     2622.58     2277.09    421.02 o 
  -4  -9   2      825.86      896.56    211.07 o 
  -3  -9   2      966.91     1169.18    138.80 o 
  -2  -9   2      958.61      999.42    174.04 o 
  -1  -9   2       56.94       91.32     97.98 o 
   0  -9   2       51.98        0.00    154.51 o 
   1  -9   2      624.79      758.73    153.14 o 
   2  -9   2       27.22        0.38    124.98 o 
   3  -9   2      448.39      723.51    318.34 o 
   4  -9   2       45.51      391.39    266.54 o 
 -11  -8   2        9.92       36.94    302.59 o 
 -10  -8   2      556.48     1000.13    271.71 o 
  -9  -8   2        4.68       -4.07    159.02 o 
  -8  -8   2     5369.52     5955.00    397.62 o 
  -7  -8   2       12.82       42.17     63.01 o 
  -6  -8   2     4013.71     3551.61    367.74 o 
  -5  -8   2      440.05      420.50     71.58 o 
  -4  -8   2     5291.25     5056.63    505.22 o 
  -3  -8   2       17.91      326.23     80.79 o 
  -2  -8   2     2471.87     2280.00    424.17 o 
  -1  -8   2      744.35      968.64     97.98 o 
   0  -8   2       66.79      139.40     96.87 o 
   1  -8   2      189.01      186.65     66.06 o 
   2  -8   2      290.65      409.23    210.81 o 
 -12  -7   2      192.88      402.49    395.73 o 
 -11  -7   2      223.26      484.47    285.30 o 
 -10  -7   2        0.37      -82.23    266.80 o 
  -9  -7   2       87.47       74.46     85.07 o 
  -8  -7   2        3.88        4.36     77.58 o 
  -7  -7   2     2125.00     2066.27     94.87 o 
  -6  -7   2     1161.37     1198.43    122.81 o 
  -5  -7   2       31.97      106.46     55.90 o 
  -4  -7   2      666.02      602.30     56.37 o 
  -3  -7   2     1591.65     1669.71    195.32 o 
  -2  -7   2      278.02      337.23     60.98 o 
  -1  -7   2     1614.93     1653.03    136.49 o 
   0  -7   2      567.52      655.39     86.04 o 
   1  -7   2       49.83       63.41    137.74 o 
   2  -7   2        7.42      -20.03     98.69 o 
   3  -7   2      254.04      418.82    164.40 o 
   4  -7   2      403.66      458.89    243.89 o 
   5  -7   2      137.02      137.90    163.58 o 
   6  -7   2      152.01      -34.64    286.06 o 
 -12  -6   2      280.20      264.82    321.98 o 
 -11  -6   2       56.22      672.35    216.08 o 
 -10  -6   2      609.03      439.46    139.17 o 
  -9  -6   2      168.50      428.91    173.37 o 
  -8  -6   2      689.11      784.32    114.17 o 
  -7  -6   2      290.80      492.23     76.66 o 
  -6  -6   2     7151.74     8204.74    339.43 o 
  -5  -6   2      851.36      911.94     57.01 o 
  -4  -6   2     9494.25     8222.96    754.49 o 
  -3  -6   2      130.34       84.43     28.87 o 
  -2  -6   2    13788.71    14950.20   1091.26 o 
  -1  -6   2      286.78     2416.74    183.72 o 
   0  -6   2     3057.12     2881.94    181.65 o 
   1  -6   2       82.53      445.58    131.48 o 
   2  -6   2       87.15      181.11     75.55 o 
   3  -6   2       46.55      159.59    311.68 o 
   4  -6   2      832.51      885.20    183.03 o 
   5  -6   2       75.39       -4.40    201.47 o 
   6  -6   2      112.68      222.19    164.93 o 
   7  -6   2        0.36      -92.37    183.11 o 
 -12  -5   2       17.55      191.07    252.89 o 
 -11  -5   2      126.70      197.21    165.20 o 
 -10  -5   2      249.33      132.95    150.24 o 
  -9  -5   2     1228.17     1395.74    252.86 o 
  -8  -5   2       88.19      123.45    114.58 o 
  -7  -5   2     1264.19     1279.93     88.56 o 
  -6  -5   2      518.01      684.05     65.06 o 
  -5  -5   2      769.71      824.33     53.57 o 
  -4  -5   2     2880.60     2912.64    302.17 o 
  -3  -5   2     2258.84     3447.00    506.57 o 
  -2  -5   2     3942.23     3800.49    150.33 o 
  -1  -5   2     9280.21     9135.43    472.92 o 
   0  -5   2       27.08       22.29     27.74 o 
   1  -5   2     1151.26      898.42     89.35 o 
   2  -5   2      137.95      217.04     34.83 o 
   3  -5   2      272.69      340.54    107.18 o 
   4  -5   2      142.59       70.75    100.80 o 
   5  -5   2      381.70      563.38    112.17 o 
   6  -5   2      214.57      259.83    136.54 o 
   7  -5   2      154.98      104.61    165.14 o 
   8  -5   2        0.07     -236.81    256.33 o 
 -12  -4   2     1123.10      860.23    285.87 o 
 -11  -4   2      258.59      298.82    279.62 o 
 -10  -4   2      545.88      550.69    125.14 o 
  -9  -4   2        0.14      531.93    215.06 o 
  -8  -4   2     1355.09     1250.72    181.63 o 
  -7  -4   2      176.41      260.71     78.51 o 
  -6  -4   2     2786.87     3988.23    291.47 o 
  -5  -4   2     1222.15     1772.03    102.97 o 
  -4  -4   2    13208.10    13728.33    363.55 o 
  -3  -4   2     2990.60     2686.44    130.36 o 
  -2  -4   2    40895.11    37560.23   3076.24 o 
  -1  -4   2      264.54      334.20     43.65 o 
   0  -4   2     5019.24     4947.50    223.99 o 
   1  -4   2       20.23      367.18    500.95 o 
   2  -4   2      777.16      738.00     73.46 o 
   3  -4   2      181.30      709.06    117.80 o 
   4  -4   2     8410.92     8829.62    256.61 o 
   5  -4   2        8.97      -41.66     65.20 o 
   6  -4   2     3444.35     3036.28    263.32 o 
   7  -4   2        1.10     -116.87    144.27 o 
   8  -4   2      960.96     1231.65    269.73 o 
   9  -4   2        2.56      220.37    215.96 o 
 -12  -3   2        2.82      336.97    388.71 o 
  -8  -3   2      141.06      853.21    294.04 o 
  -7  -3   2     3023.10     2970.16    241.53 o 
  -6  -3   2      587.71      992.35    213.53 o 
  -5  -3   2    16416.23    15403.78    474.01 o 
  -4  -3   2      220.14      827.04     76.77 o 
  -3  -3   2     2501.98     2484.62     96.08 o 
  -2  -3   2     7396.98     7628.66    275.77 o 
  -1  -3   2        5.26       96.14    284.97 o 
   0  -3   2     7048.84     6164.56    391.23 o 
   1  -3   2     9444.99     7804.66    525.64 o 
   2  -3   2      122.89      631.92    181.29 o 
   3  -3   2     1249.52     1489.40     88.08 o 
   4  -3   2      376.70     1151.93    300.18 o 
   5  -3   2      376.76      376.33     68.88 o 
   6  -3   2     1230.94     1168.68     91.64 o 
   7  -3   2      235.90      359.13     93.17 o 
   8  -3   2       14.32     -151.71    253.14 o 
   9  -3   2      389.87      370.63    211.84 o 
 -11  -2   2        1.09      147.75    233.37 o 
  -8  -2   2      638.71      530.02    174.42 o 
  -7  -2   2      183.12      214.07    287.78 o 
  -6  -2   2     7499.09     6765.82    253.26 o 
  -5  -2   2      564.69      755.47     79.83 o 
  -4  -2   2    21075.14    20472.10   1265.26 o 
  -3  -2   2     3801.16     5122.38    235.73 o 
  -2  -2   2    15919.18    18620.29    974.29 o 
  -1  -2   2      251.17      279.44     14.54 o 
   0  -2   2    26410.12    22771.44   1140.42 o 
   1  -2   2      327.40      243.91     19.13 o 
   2  -2   2    12534.10    12173.48    624.80 o 
   3  -2   2      880.03     4638.77    633.67 o 
   4  -2   2     6807.33     6889.30    358.59 o 
   5  -2   2      148.36      540.81    201.54 o 
   6  -2   2     6951.80     6628.53    258.55 o 
   7  -2   2      256.68      369.16    110.06 o 
   8  -2   2     3143.80     2795.40    224.47 o 
   9  -2   2       42.69      150.95    231.52 o 
  10  -2   2     1135.76     1016.02    250.27 o 
  -9  -1   2       47.82        7.15    204.34 o 
  -8  -1   2      338.96      735.57    221.50 o 
  -7  -1   2     3809.11     3815.79    186.79 o 
  -6  -1   2      106.52     3722.15    886.80 o 
  -5  -1   2    13975.36    13861.07    441.96 o 
  -4  -1   2     7572.44     7385.29    234.71 o 
  -3  -1   2    14614.34    13641.93    742.20 o 
  -2  -1   2     1006.19      852.72     27.53 o 
  -1  -1   2    17321.71     3168.12   4238.12 o 
   0  -1   2     1812.63      110.70     93.53 o 
   1  -1   2     3651.49     3338.65    110.92 o 
   2  -1   2     6155.51     5535.30    147.71 o 
   3  -1   2     1165.03     1153.48     59.24 o 
   4  -1   2      512.10     1081.66    142.23 o 
   5  -1   2      304.55      259.84     70.80 o 
   6  -1   2       96.65      263.06    122.04 o 
   7  -1   2      283.60      260.25    122.39 o 
   8  -1   2     2261.55     2446.58    172.62 o 
   9  -1   2     1817.92     1859.34    346.29 o 
  10  -1   2      181.65      104.23    124.25 o 
 -11   0   2        0.15      -12.74    150.78 o 
 -10   0   2      484.79      362.81    176.97 o 
  -9   0   2       70.22       67.56    128.87 o 
  -8   0   2        3.24       11.19     69.32 o 
  -7   0   2      183.19      425.27    164.59 o 
  -6   0   2      851.41      857.89    106.48 o 
  -5   0   2      922.00     2041.95    462.52 o 
  -4   0   2     4557.68     4001.96    489.37 o 
  -3   0   2     2132.16     1874.35    231.40 o 
  -2   0   2     1325.78     1290.86    102.09 o 
  -1   0   2       73.07       63.91     20.83 o 
   1   0   2      634.59      125.86     69.28 o 
   2   0   2     4203.51     4022.02    145.09 o 
   3   0   2     3357.45     2951.50    123.16 o 
   4   0   2     5401.67     5088.01    192.23 o 
   5   0   2     1867.27     3087.24    465.14 o 
   6   0   2    12319.46    11960.12    582.46 o 
   7   0   2      164.59      567.15    226.54 o 
   8   0   2     3203.29     3206.91    226.35 o 
  10   0   2     1280.78      948.52    225.33 o 
  11   0   2        5.51     -167.30    167.30 o 
 -10   1   2      281.19      431.41    174.04 o 
  -9   1   2     1914.11     2084.46    195.48 o 
  -8   1   2      288.52      481.60    206.95 o 
  -7   1   2      198.65      353.84     86.14 o 
  -6   1   2       24.54      402.95    179.19 o 
  -5   1   2     6065.06     6157.33    223.54 o 
  -4   1   2      593.07      695.99   1211.65 o 
  -3   1   2    11885.68     6291.78   5514.41 o 
  -2   1   2     6115.02     4976.25    417.67 o 
  -1   1   2     3160.93     2713.54    197.43 o 
   0   1   2        0.62        4.98     11.52 o 
   1   1   2    11608.26     1614.95   2366.64 o 
   2   1   2      224.22      205.76     26.19 o 
   3   1   2     7055.71     6963.84    227.07 o 
   4   1   2     3426.03     3043.14    147.75 o 
   5   1   2      733.78      820.44     87.66 o 
   6   1   2      686.58      870.44    181.15 o 
   7   1   2     3152.00     3072.49    241.02 o 
   8   1   2      331.59      518.72     97.11 o 
   9   1   2     1886.28     1757.78    213.59 o 
  10   1   2      600.92      766.00    222.39 o 
 -10   2   2      178.69     -124.15    293.59 o 
  -9   2   2       53.84       62.01    290.53 o 
  -8   2   2      155.52      330.73    405.27 o 
  -7   2   2        0.42      -60.81     87.26 o 
  -6   2   2      108.53       15.48     96.05 o 
  -5   2   2     1529.86     1493.90    101.33 o 
  -4   2   2      147.65       99.74     45.48 o 
  -3   2   2     5063.12     4346.43    427.09 o 
  -2   2   2     8762.90     7903.06    931.88 o 
  -1   2   2     1034.81      773.04     74.19 o 
   0   2   2     3564.99     2992.98    128.19 o 
   1   2   2        1.36       11.43      6.47 o 
   2   2   2      243.09      208.85     15.68 o 
   3   2   2      114.95      174.34     31.75 o 
   4   2   2     5911.02     5166.42    274.77 o 
   5   2   2     2452.15     2484.23    111.89 o 
   6   2   2     5042.71     4581.27    294.10 o 
   7   2   2      117.93      971.32    248.42 o 
   8   2   2     3293.68     3549.14    275.89 o 
  10   2   2      779.07      931.36    205.36 o 
  11   2   2      217.50      252.44    210.65 o 
  -9   3   2      915.02      822.84    266.29 o 
  -8   3   2       39.24      244.19    129.73 o 
  -7   3   2     2196.58     2012.18    158.45 o 
  -6   3   2      367.81      453.55    147.98 o 
  -5   3   2     2528.88     2865.68    452.06 o 
  -4   3   2      173.03      497.06    284.98 o 
  -3   3   2     5973.63     5446.22    326.62 o 
  -2   3   2      680.84     4227.81    713.94 o 
  -1   3   2     4350.23     3596.20    325.26 o 
   0   3   2     1898.78     1950.26    132.32 o 
   1   3   2      604.89      632.99    114.47 o 
   2   3   2      907.64      672.93     40.71 o 
   3   3   2     1757.81     1499.13     62.45 o 
   4   3   2       72.38      123.26     35.42 o 
   5   3   2     2416.62     2933.87    321.63 o 
   6   3   2      816.46      596.41     78.41 o 
   7   3   2      771.09      698.75    218.09 o 
   8   3   2      640.43      878.86    194.32 o 
   9   3   2     2244.61     1855.96    212.12 o 
  10   3   2      886.65      765.75    185.52 o 
  11   3   2     1920.71     1845.81    272.79 o 
  -9   4   2        8.73       53.24    198.38 o 
  -8   4   2       86.62      342.97    305.52 o 
  -7   4   2      214.01      275.15    233.75 o 
  -6   4   2     1099.48     2277.78    268.77 o 
  -5   4   2        8.53       16.82    102.04 o 
  -4   4   2     3625.14     3300.12    159.13 o 
  -3   4   2        2.75      150.52     61.93 o 
  -2   4   2      993.74      957.74     77.56 o 
  -1   4   2      940.94     1343.71    155.14 o 
   0   4   2      890.66      964.56     59.48 o 
   1   4   2      206.07      342.33     26.45 o 
   2   4   2     1761.82     1689.33    143.81 o 
   3   4   2      349.27      488.65     28.67 o 
   4   4   2     3096.19     3019.42    115.29 o 
   5   4   2       27.80       98.89     47.59 o 
   6   4   2      704.50      656.70     82.72 o 
   7   4   2      756.72     1182.25    226.99 o 
   9   4   2      103.65      135.43    117.66 o 
  11   4   2        4.46      343.29    217.35 o 
  -8   5   2       27.76     -344.75    344.75 o 
  -7   5   2      676.58      830.75    191.70 o 
  -6   5   2      494.58     1059.97    249.19 o 
  -5   5   2     1682.32     2010.92    199.04 o 
  -4   5   2        0.15      187.74     78.46 o 
  -3   5   2     2792.75     2502.79    510.05 o 
  -2   5   2      467.81      850.90    258.32 o 
  -1   5   2     3303.88     3420.81    145.04 o 
   0   5   2        5.48     1193.05    157.66 o 
   1   5   2     3347.67     3082.91    152.76 o 
   2   5   2       30.19       75.72     30.22 o 
   3   5   2     6330.96     5212.18    625.75 o 
   4   5   2      628.42      510.83     45.24 o 
   5   5   2     5905.79     6300.40    330.24 o 
   6   5   2      101.61       63.13     41.42 o 
   7   5   2     2022.78     2075.74    156.40 o 
   9   5   2     1875.10     1536.02    206.89 o 
  10   5   2      733.14     1061.82    215.69 o 
  11   5   2      920.26     1015.81    206.16 o 
  12   5   2      952.10      853.93    196.90 o 
  -7   6   2        4.18      -74.33    213.08 o 
  -6   6   2      737.07     1257.74    328.87 o 
  -5   6   2      268.89      427.47    124.15 o 
  -4   6   2     4056.00     4326.97    645.56 o 
  -3   6   2      471.49      402.31     89.39 o 
  -2   6   2     4301.31     4265.01    261.92 o 
  -1   6   2      637.77      815.87     62.37 o 
   0   6   2     4192.86     3759.95    485.95 o 
   1   6   2      544.96     1013.80     98.04 o 
   2   6   2     1612.03     1703.36    135.40 o 
   3   6   2      133.34      178.09     31.40 o 
   4   6   2      524.12      608.88     52.93 o 
   5   6   2       21.27       10.88     31.95 o 
   6   6   2     1362.03     1436.84    113.01 o 
   7   6   2     1254.97     1307.53    100.67 o 
   8   6   2      824.96      887.13    112.85 o 
   9   6   2      220.47      139.71    161.02 o 
  10   6   2     3392.09     3524.27    214.35 o 
  12   6   2     1023.21     1636.69    404.47 o 
  -6   7   2       78.56      209.00    233.69 o 
  -5   7   2      601.84      644.61    176.14 o 
  -4   7   2       49.24     -154.64    154.64 o 
  -3   7   2      860.33      765.84     94.44 o 
  -2   7   2      289.26      316.60    102.45 o 
  -1   7   2     1600.48     1778.95    100.62 o 
   0   7   2        7.24       82.02     69.12 o 
   1   7   2     3418.17     3648.93    320.28 o 
   2   7   2      502.48      909.50    115.23 o 
   3   7   2     1217.79     1066.43     58.98 o 
   4   7   2       12.94      -10.98     40.67 o 
   5   7   2     4500.84     3813.52    362.11 o 
   6   7   2      153.28      262.88     57.00 o 
   7   7   2     8220.08     9092.58    343.41 o 
   8   7   2      232.23      400.23     99.91 o 
   9   7   2     1475.48     2164.41    306.92 o 
  10   7   2      603.35      521.31    139.72 o 
  11   7   2      285.47      466.22    228.90 o 
  12   7   2      182.60     -264.05    354.64 o 
  -5   8   2      146.32     -254.61    322.23 o 
  -4   8   2     1013.17      904.37    293.78 o 
  -3   8   2       23.10      177.36    114.41 o 
  -2   8   2     3584.19     3921.28    291.42 o 
  -1   8   2       85.68      155.10     82.11 o 
   0   8   2     1951.81     1767.49    143.89 o 
   1   8   2      793.14      883.20    138.67 o 
   2   8   2     1609.27     1546.75    126.77 o 
   3   8   2     1300.33     1488.20    168.75 o 
   4   8   2      743.38      727.32     67.75 o 
   5   8   2      360.59      399.92     65.18 o 
   6   8   2      965.97      879.56     73.19 o 
   7   8   2      560.37      579.04     99.26 o 
   8   8   2      891.40      962.37    106.45 o 
   9   8   2      913.69      851.99    110.60 o 
  10   8   2      123.65      207.27    259.97 o 
  11   8   2       39.97      -64.12    322.36 o 
  -3   9   2      798.23      565.67    157.98 o 
  -2   9   2       46.10       53.74    124.03 o 
  -1   9   2     1604.04     1492.45    114.64 o 
   0   9   2      798.84      824.14    162.51 o 
   1   9   2     1110.54     1036.83    140.29 o 
   2   9   2       19.86       96.71     73.59 o 
   3   9   2      306.26      237.78     79.92 o 
   4   9   2      237.43      400.14    127.13 o 
   5   9   2     1958.45     1877.76    144.57 o 
   6   9   2       78.40       86.17     77.30 o 
   7   9   2     2544.37     2184.23    275.57 o 
   8   9   2       94.00       73.58     89.94 o 
   9   9   2     1403.31     1707.38    154.76 o 
  10   9   2       12.42      -26.19    137.11 o 
  11   9   2      387.23      500.92    182.06 o 
  -1  10   2      100.19      248.66    161.73 o 
   0  10   2     1010.33     1249.48    180.89 o 
   1  10   2       23.81       75.47    113.78 o 
   2  10   2      173.38      370.83    125.73 o 
   3  10   2       69.71      172.31     81.91 o 
   4  10   2     1392.57     1242.29    270.97 o 
   5  10   2      724.00      619.44    153.29 o 
   6  10   2     1477.07     1253.61    165.81 o 
   7  10   2       50.83      224.96    149.22 o 
   8  10   2      142.76      137.86    234.26 o 
   9  10   2      252.83      326.86    155.09 o 
  10  10   2      430.78     1070.37    238.02 o 
  -1  11   2      181.11      225.52    382.59 o 
   0  11   2       10.27      353.56    251.48 o 
   1  11   2      856.93      952.17    222.74 o 
   2  11   2       30.61       71.19    125.61 o 
   3  11   2      921.21     1051.75    189.93 o 
   4  11   2       53.04       56.14    156.55 o 
   5  11   2      421.33      290.16    175.23 o 
   6  11   2        8.34      -60.64    162.05 o 
   7  11   2      852.86      667.18    260.54 o 
   8  11   2        1.34      -83.83    237.19 o 
   9  11   2      923.44      442.17    263.22 o 
   2  12   2      687.59      395.47    321.21 o 
   3  12   2       25.43      -18.88    252.38 o 
   4  12   2      415.69      194.90    231.20 o 
   5  12   2      304.79      475.80    210.32 o 
   6  12   2      704.48      390.52    257.80 o 
   7  12   2       70.64        6.76    257.61 o 
   8  12   2      428.59      359.94    226.54 o 
  -7 -12   3      647.28      280.38    241.60 o 
  -6 -12   3        1.57       26.60    291.36 o 
  -5 -12   3      362.27      408.10    226.92 o 
  -4 -12   3       23.63      107.07    202.01 o 
  -3 -12   3      347.83      306.11    169.31 o 
  -2 -12   3       14.86     -200.43    200.43 o 
  -9 -11   3        3.81       38.59    107.69 o 
  -8 -11   3      693.02      914.58    215.76 o 
  -7 -11   3       63.04     -185.07    272.79 o 
  -6 -11   3     1912.43     2113.25    296.78 o 
  -5 -11   3      214.33      -26.94    175.30 o 
  -4 -11   3     3005.42     2508.59    503.96 o 
  -3 -11   3      357.21      102.60    150.14 o 
  -2 -11   3     1415.80     1250.59    171.49 o 
  -1 -11   3      135.99       90.26    148.10 o 
   0 -11   3     1303.46     1358.87    213.10 o 
   1 -11   3      191.52       81.02    421.82 o 
 -10 -10   3       52.84       44.98    295.12 o 
  -9 -10   3     1599.11     1913.71    214.49 o 
  -8 -10   3        0.41        4.46    137.45 o 
  -7 -10   3      984.73     1261.38    175.06 o 
  -6 -10   3        9.44       81.21    148.65 o 
  -5 -10   3     2310.11     2070.58    442.75 o 
  -4 -10   3      385.73      320.76    218.53 o 
  -3 -10   3     1301.14     1211.89    110.50 o 
  -2 -10   3       17.71      159.08    102.38 o 
  -1 -10   3      941.34     1074.35    176.75 o 
   0 -10   3       15.82     -107.87    149.37 o 
   1 -10   3      315.73      437.03    217.62 o 
   2 -10   3       40.15      -47.53    171.10 o 
 -10  -9   3      186.87      196.62    269.09 o 
  -9  -9   3        6.38      -82.14    105.95 o 
  -8  -9   3      203.89      211.61    102.35 o 
  -7  -9   3      132.09       30.79    169.89 o 
  -6  -9   3     2544.36     2259.92    309.11 o 
  -5  -9   3      311.75      320.70    132.85 o 
  -4  -9   3     3589.89     2426.87    256.40 o 
  -3  -9   3     2128.96     1979.12    190.33 o 
  -2  -9   3     1358.30     1514.48    199.85 o 
  -1  -9   3      114.55       69.06    151.29 o 
   0  -9   3     4291.86     3118.68    254.55 o 
   1  -9   3      100.95      173.12    243.41 o 
   2  -9   3     1784.16     1739.66    231.26 o 
   3  -9   3       31.55      193.62    351.13 o 
   4  -9   3     1848.25     2482.05    335.95 o 
 -11  -8   3       26.36      -90.40    290.53 o 
 -10  -8   3      152.85      171.96    136.94 o 
  -9  -8   3      750.70      909.30    137.94 o 
  -8  -8   3        1.75        3.97     72.24 o 
  -7  -8   3     3168.93     3340.27    283.59 o 
  -6  -8   3       50.22       79.96     59.16 o 
  -5  -8   3     3542.71     3429.44    481.39 o 
  -4  -8   3      194.04      256.80     79.72 o 
  -3  -8   3     5984.57     5712.50    635.66 o 
  -2  -8   3      440.49      499.43     71.92 o 
  -1  -8   3     3402.12     3444.18    336.06 o 
   0  -8   3       24.82       73.49     88.90 o 
   1  -8   3     4032.76     4185.70    231.12 o 
   2  -8   3      184.91       53.06    104.37 o 
   3  -8   3      299.82      453.85    242.04 o 
 -11  -7   3      112.56      390.43    203.77 o 
 -10  -7   3      101.51      -67.56    143.46 o 
  -9  -7   3       74.85       13.57     87.54 o 
  -8  -7   3     1046.77     1122.33    153.35 o 
  -7  -7   3       63.90      200.57     62.32 o 
  -6  -7   3      427.53      474.47     69.49 o 
  -5  -7   3      109.29       65.36     43.87 o 
  -4  -7   3     1222.10     1242.66    137.52 o 
  -3  -7   3     1480.59     1443.48    239.22 o 
  -2  -7   3     3547.43     4127.19    128.23 o 
  -1  -7   3      525.66     1109.08    105.91 o 
   0  -7   3     1641.64     1835.04    204.94 o 
   1  -7   3       32.20      -25.33     65.75 o 
   2  -7   3     4878.53     4844.57    288.71 o 
   3  -7   3       66.22      278.22    174.74 o 
   4  -7   3     2137.88     2488.56    259.40 o 
   5  -7   3      127.37      140.48    283.57 o 
 -12  -6   3       64.63      152.19    238.64 o 
 -11  -6   3      654.19      550.05    280.89 o 
 -10  -6   3        2.15       96.65    121.15 o 
  -9  -6   3     1411.81     1376.30    148.14 o 
  -8  -6   3      105.86       58.45     79.84 o 
  -7  -6   3     1951.75     1785.99    151.18 o 
  -6  -6   3        1.72       25.93     45.61 o 
  -5  -6   3     3277.33     3167.19    180.69 o 
  -4  -6   3       19.22       15.13     55.39 o 
  -3  -6   3     3428.55     2620.68    257.75 o 
  -2  -6   3        9.99      694.42    193.73 o 
  -1  -6   3    20471.27    20180.18    696.15 o 
   0  -6   3      433.07      592.56     60.17 o 
   1  -6   3     4554.77     4772.22    474.55 o 
   2  -6   3       15.71        9.23    142.95 o 
   3  -6   3     1397.28     1485.10    188.49 o 
   4  -6   3       57.18      103.54    112.25 o 
   5  -6   3     1393.04     1889.12    319.71 o 
   6  -6   3       84.89      -15.44    270.40 o 
   7  -6   3       21.81      647.79    362.17 o 
 -12  -5   3     1112.03     1293.34    375.63 o 
 -11  -5   3       59.43      236.27    203.70 o 
  -9  -5   3      864.26     1185.91    133.11 o 
  -8  -5   3     2788.27     2619.66    174.93 o 
  -7  -5   3      102.00       93.61     59.08 o 
  -6  -5   3     2182.03     2265.35    113.70 o 
  -5  -5   3       24.16       31.43     37.72 o 
  -4  -5   3     1780.22     2211.04    131.81 o 
  -3  -5   3      407.95      314.33     50.10 o 
  -2  -5   3     4023.09     4258.73    168.52 o 
  -1  -5   3      293.41      321.01    379.28 o 
   0  -5   3     4476.46     4463.62    217.02 o 
   1  -5   3     1010.42     1579.55    227.69 o 
   2  -5   3     1871.25     1826.47    124.62 o 
   3  -5   3      300.79      231.21     47.76 o 
   4  -5   3     2520.71     2793.65    151.71 o 
   5  -5   3       74.75      124.76    106.67 o 
   6  -5   3     2077.71     2324.85    456.78 o 
   7  -5   3        6.34       66.07    146.10 o 
   8  -5   3      475.03      711.71    182.71 o 
 -12  -4   3       54.93      184.95    328.10 o 
 -11  -4   3      337.20      779.40    324.79 o 
 -10  -4   3      144.35      228.35    132.85 o 
  -9  -4   3     1931.19     1576.34    201.72 o 
  -8  -4   3       57.15      166.84    100.03 o 
  -7  -4   3      792.43      749.28     79.66 o 
  -6  -4   3        2.47       -7.18     47.66 o 
  -5  -4   3     3457.02     3276.07    119.68 o 
  -4  -4   3        2.49        7.12     26.15 o 
  -3  -4   3    12034.33    12530.63    580.67 o 
  -2  -4   3     1743.14     1630.00    234.13 o 
  -1  -4   3     5159.79     4200.93    303.75 o 
   0  -4   3        8.43       14.75     52.02 o 
   1  -4   3    16805.89    14709.59    892.78 o 
   2  -4   3      261.74      217.07     31.31 o 
   3  -4   3     6391.75     7238.14    294.53 o 
   4  -4   3        4.23      142.22     99.61 o 
   5  -4   3     2449.98     2405.20    184.02 o 
   6  -4   3      608.98      693.68    248.04 o 
   7  -4   3     1120.02     1071.75    349.83 o 
   8  -4   3      143.65      234.00    233.18 o 
   9  -4   3       12.61      163.57    348.39 o 
 -12  -3   3      570.43      678.41    282.87 o 
 -11  -3   3        4.24      112.54    211.48 o 
 -10  -3   3     1856.23     1522.11    194.39 o 
  -9  -3   3      872.51      660.74    150.05 o 
  -8  -3   3     3597.63     3148.96    178.71 o 
  -7  -3   3      678.75      435.79    111.58 o 
  -6  -3   3     6734.25     6058.15    316.56 o 
  -5  -3   3      220.25      221.23     38.87 o 
  -4  -3   3    14169.40    14313.44    385.45 o 
  -3  -3   3       95.51      145.64     34.30 o 
  -2  -3   3     3088.34     3295.17    213.34 o 
  -1  -3   3      303.62      255.20     14.76 o 
   0  -3   3     3322.21     3315.84    222.15 o 
   1  -3   3     4516.69     4347.34    298.96 o 
   2  -3   3    10320.50    11499.62    584.65 o 
   3  -3   3     3547.81     4799.20    289.90 o 
   4  -3   3     3731.30     3777.96    167.49 o 
   5  -3   3       41.99       47.23     61.04 o 
   6  -3   3     1889.72     1918.14    198.84 o 
   7  -3   3      114.49       66.73     84.36 o 
   9  -3   3      117.67       46.78    383.35 o 
  -9  -2   3      406.37      481.15    151.90 o 
  -8  -2   3        0.95      103.48    108.71 o 
  -7  -2   3     3922.71     3401.29    251.10 o 
  -6  -2   3      128.09      355.78    426.03 o 
  -5  -2   3     1802.27     1612.75    115.67 o 
  -4  -2   3     1483.97     1565.13     99.73 o 
  -3  -2   3     3142.48     3502.25    152.66 o 
  -2  -2   3      102.49      110.00     13.33 o 
  -1  -2   3       18.27      165.57     61.52 o 
   0  -2   3     4604.08     4012.37    515.18 o 
   1  -2   3    27514.76    25309.20   1333.10 o 
   2  -2   3      260.01      187.52     80.77 o 
   3  -2   3    21839.62    22514.10    561.57 o 
   4  -2   3       43.47      154.03     53.18 o 
   5  -2   3     3365.78     3250.74    121.00 o 
   6  -2   3      257.43      690.53    402.43 o 
   7  -2   3     5028.57     4743.26    189.19 o 
   8  -2   3        4.86      -80.77    145.26 o 
   9  -2   3      300.33       62.96    152.82 o 
  10  -2   3      206.47      227.56    235.60 o 
 -11  -1   3        3.47      -25.01    247.34 o 
 -10  -1   3      758.58      438.02    219.08 o 
  -9  -1   3      119.15       99.01    139.20 o 
  -8  -1   3     1357.04     1443.84    200.32 o 
  -7  -1   3        0.05      398.60    152.39 o 
  -6  -1   3     9223.96     9234.58    326.35 o 
  -5  -1   3      336.93      498.25    223.51 o 
  -4  -1   3    10504.94     8733.91    384.50 o 
  -3  -1   3       75.82       47.76     18.94 o 
  -2  -1   3     2179.15     1868.05     96.89 o 
  -1  -1   3      238.72      276.85     65.81 o 
   0  -1   3     6620.42     4178.53   1458.80 o 
   1  -1   3     4468.94     4085.47     96.74 o 
   2  -1   3     8437.88     8303.92    175.42 o 
   3  -1   3      101.77      169.19    124.26 o 
   4  -1   3     2775.64     2881.89     99.64 o 
   5  -1   3       24.37      434.07    111.26 o 
   6  -1   3      665.79      781.16     97.28 o 
   7  -1   3      356.58      575.17    168.41 o 
   8  -1   3     2256.76     2307.35    192.43 o 
   9  -1   3        1.31       33.37    108.58 o 
  10  -1   3      746.86      628.05    147.62 o 
 -11   0   3     1403.20     2033.63    427.50 o 
 -10   0   3        5.40      -59.56    126.17 o 
  -9   0   3     2032.66     2147.06    260.22 o 
  -8   0   3      302.78      303.36    107.03 o 
  -7   0   3     3381.45     3605.89    257.29 o 
  -6   0   3      197.65      539.66     92.46 o 
  -5   0   3     9332.32     9140.72    291.98 o 
  -4   0   3      417.99      525.99     63.87 o 
  -3   0   3     2364.40     2415.56    362.30 o 
  -2   0   3    16577.37    13912.57    844.62 o 
  -1   0   3     2367.81      729.64    656.36 o 
   0   0   3      219.86        1.68      7.03 o 
   1   0   3     1742.79      881.62    502.80 o 
   2   0   3     2600.58     2333.65    134.27 o 
   3   0   3    13075.43    12189.17    655.22 o 
   4   0   3      644.71      412.31     49.79 o 
   5   0   3     6744.94     6346.71    372.44 o 
   6   0   3      143.26      427.49    165.93 o 
   7   0   3     3694.00     3731.96    257.64 o 
   8   0   3     1376.54     1616.15    233.56 o 
  10   0   3        2.70        3.50    117.90 o 
  11   0   3       53.95      -49.07    211.77 o 
 -10   1   3       37.35       81.27    170.17 o 
  -9   1   3      601.94      809.01    205.52 o 
  -8   1   3     2945.14     2839.50    197.39 o 
  -7   1   3      178.48       80.39     88.10 o 
  -6   1   3      557.22      470.07     77.60 o 
  -5   1   3     1284.61     1256.15    629.94 o 
  -4   1   3     4473.66     3920.66    159.11 o 
  -3   1   3     6367.39     6227.81    779.18 o 
  -2   1   3    18933.51    14872.28   1168.81 o 
  -1   1   3    13667.98    12038.19    794.14 o 
   0   1   3     5834.65     1690.72   2724.54 o 
   1   1   3      301.72      234.64     80.27 o 
   2   1   3     8033.16     7970.22    524.68 o 
   3   1   3     5601.02     4652.84   1105.14 o 
   4   1   3       13.04       22.77     43.60 o 
   5   1   3     1433.65     1475.82    105.87 o 
   6   1   3     3847.28     3613.18    148.03 o 
   7   1   3     1700.91     2064.19    147.38 o 
   8   1   3      776.80      847.79    115.24 o 
   9   1   3      692.06      375.95    181.18 o 
  10   1   3      331.44      284.21    182.78 o 
 -10   2   3      182.70     -244.66    383.29 o 
  -9   2   3     1281.15     1544.63    324.28 o 
  -8   2   3        1.48      -72.01    108.76 o 
  -7   2   3     3694.02     3955.07    187.15 o 
  -6   2   3      168.18      254.65     83.29 o 
  -5   2   3     3998.66     3961.36    168.09 o 
  -4   2   3       65.82      167.80     52.09 o 
  -3   2   3    16895.49    13872.83   1460.60 o 
  -2   2   3       46.21       66.74    401.24 o 
  -1   2   3    14802.92    12416.11   1235.70 o 
   0   2   3     5087.95     4751.36    291.22 o 
   1   2   3     3645.24     4532.64    350.22 o 
   2   2   3      259.09      272.98     13.51 o 
   3   2   3     7431.55     7205.75    307.75 o 
   4   2   3      563.28      518.39     41.57 o 
   5   2   3    11116.84    10289.09    356.07 o 
   6   2   3      173.54       74.51     77.70 o 
   7   2   3     4253.09     3909.46    215.89 o 
   8   2   3       33.50      287.40     86.22 o 
   9   2   3     1459.18     1677.20    229.41 o 
  10   2   3       38.34       55.57    162.55 o 
  11   2   3      614.75      553.30    231.64 o 
  -9   3   3      125.15       76.81    255.50 o 
  -8   3   3       10.51      -77.90    245.55 o 
  -7   3   3      706.91     1035.35    223.03 o 
  -6   3   3     1222.67     1304.88    119.68 o 
  -5   3   3      868.07      838.73    104.42 o 
  -4   3   3     2053.80     2064.88    188.75 o 
  -3   3   3     2187.55     2355.42    196.32 o 
  -2   3   3    12110.26    10458.18   1535.54 o 
  -1   3   3       11.62       14.81     52.43 o 
   0   3   3     7739.28     3884.00   1499.08 o 
   1   3   3    11620.23    10515.35    660.32 o 
   2   3   3    14380.96    14638.70    400.60 o 
   3   3   3      984.45     1041.42     61.88 o 
   4   3   3    14257.10    14575.03    407.50 o 
   5   3   3      109.54      141.08     46.95 o 
   6   3   3      182.39      224.01    106.60 o 
   7   3   3      522.89      612.25    155.66 o 
   8   3   3     1093.31     1022.14    156.43 o 
  10   3   3      696.79      556.05    198.98 o 
  11   3   3       35.23      202.58    147.16 o 
  -9   4   3     1110.52     1326.68    253.91 o 
  -8   4   3      125.08      306.80    216.46 o 
  -7   4   3     2549.84     2363.22    187.28 o 
  -6   4   3       61.87      225.52    227.24 o 
  -5   4   3     3170.85     3154.53    135.24 o 
  -4   4   3      100.80      138.50     58.19 o 
  -3   4   3     3333.12     3167.16    208.62 o 
  -2   4   3        7.98      138.13     70.65 o 
  -1   4   3     3376.81     2844.29    307.69 o 
   0   4   3      601.05      732.40     60.68 o 
   1   4   3      825.43     1044.65     42.23 o 
   2   4   3      216.54      178.90     20.29 o 
   3   4   3     8318.44    10185.90    592.95 o 
   4   4   3      487.70      465.44     31.12 o 
   5   4   3     6266.99     9163.92    375.86 o 
   6   4   3      635.98      560.05     81.66 o 
   7   4   3     1848.63     1764.18    128.75 o 
   8   4   3      132.46      279.49    134.99 o 
   9   4   3     1540.70     1351.14    176.08 o 
  10   4   3      101.72      198.28    170.59 o 
  11   4   3     1325.05      438.60    266.73 o 
  -8   5   3      124.10      353.11    265.97 o 
  -7   5   3      145.06      216.27    218.88 o 
  -6   5   3      497.95      981.12    276.05 o 
  -5   5   3       24.04      152.28    177.86 o 
  -4   5   3      352.78      461.92    100.88 o 
  -3   5   3        3.71      -15.61     57.58 o 
  -2   5   3      387.34      494.87     96.15 o 
  -1   5   3       12.47      146.43     45.79 o 
   0   5   3     4659.78     5044.04    304.24 o 
   1   5   3      109.89      118.05     27.64 o 
   2   5   3    12028.98    11910.90    951.00 o 
   3   5   3       81.01       56.69     26.61 o 
   4   5   3    16609.29    15965.91    600.50 o 
   5   5   3      354.73      405.35     54.35 o 
   6   5   3     3888.10     4286.38    314.25 o 
   7   5   3      283.76      505.90    152.50 o 
   8   5   3     1152.13     1035.20    121.12 o 
   9   5   3        1.23       60.73    150.11 o 
  10   5   3     1043.81      927.60    170.54 o 
  11   5   3       83.92      335.84    187.73 o 
  12   5   3       69.52      -64.31    158.84 o 
  -7   6   3     1061.59     1463.55    319.56 o 
  -6   6   3       72.33       20.03    196.17 o 
  -5   6   3     4020.39     4670.26    513.18 o 
  -4   6   3     1109.69     1079.82    162.85 o 
  -3   6   3     3824.33     4151.97    419.74 o 
  -2   6   3      158.98      280.48     86.66 o 
  -1   6   3     1731.14     1931.98    111.49 o 
   0   6   3       10.54      746.77    160.50 o 
   1   6   3     5827.14     5442.11    351.24 o 
   2   6   3     3243.55     3404.64    285.70 o 
   3   6   3     1128.19     1307.65    112.80 o 
   4   6   3      565.88      621.20     51.44 o 
   5   6   3     2051.34     2388.94    110.43 o 
   6   6   3      786.32      802.34     99.31 o 
   7   6   3     2600.34     3397.29    189.80 o 
   8   6   3     1111.68      763.07    177.54 o 
   9   6   3      899.03     1096.98    188.20 o 
  10   6   3       28.46      320.15    136.07 o 
  11   6   3      639.48      585.78    234.64 o 
  12   6   3        6.93     -232.09    246.57 o 
  -6   7   3      169.99      494.42    374.80 o 
  -5   7   3       13.52       68.58    192.79 o 
  -4   7   3      410.04      750.84    183.46 o 
  -3   7   3       29.89       94.73     80.15 o 
  -2   7   3       13.14       15.05    154.61 o 
  -1   7   3       18.45      -66.56     83.15 o 
   0   7   3       36.78       56.08     70.48 o 
   1   7   3       65.75      676.90    145.78 o 
   2   7   3     1753.95     1727.11    115.01 o 
   3   7   3      126.73      114.87     44.09 o 
   4   7   3     3133.01     3058.45    174.39 o 
   5   7   3       85.04      164.92     47.22 o 
   6   7   3     6647.49     6594.67    181.83 o 
   7   7   3       11.13       14.81     54.78 o 
   8   7   3     3755.47     4255.12    347.91 o 
   9   7   3        1.11     -146.28    203.25 o 
  10   7   3      765.93     1108.15    311.10 o 
  11   7   3      207.36       15.69    282.30 o 
  12   7   3      381.29      270.62    255.06 o 
  -5   8   3      429.86      457.87    339.71 o 
  -4   8   3       91.46      -67.95    154.38 o 
  -3   8   3     2162.64     2207.83    457.07 o 
  -2   8   3       60.17       73.47     94.73 o 
  -1   8   3     5266.10     5974.54    292.32 o 
   0   8   3     1266.81      900.53    119.29 o 
   1   8   3     2526.23     2644.87    259.93 o 
   2   8   3       84.07      226.43     92.25 o 
   3   8   3     2805.46     3082.25    302.66 o 
   4   8   3      684.29      854.63    110.32 o 
   5   8   3     1501.38     1483.33    100.66 o 
   6   8   3      161.20      305.73     59.55 o 
   7   8   3     3250.37     3228.54    191.85 o 
   8   8   3      789.33      936.66     87.88 o 
   9   8   3     1376.92     1324.94    276.89 o 
  10   8   3      147.74      115.53    194.39 o 
  11   8   3      262.72       74.13    246.57 o 
  -3   9   3      258.69     -134.04    329.95 o 
  -2   9   3      226.51      332.57    130.30 o 
  -1   9   3      815.86      699.76    133.85 o 
   0   9   3        1.79      -75.16     94.89 o 
   1   9   3       44.15       73.00    104.38 o 
   2   9   3      102.20       77.04     74.13 o 
   3   9   3      534.02      764.22    102.42 o 
   4   9   3      412.76      328.66    114.12 o 
   5   9   3       82.43      204.22    133.37 o 
   6   9   3     1882.82     1720.17     98.54 o 
   7   9   3        1.18      -72.59     72.59 o 
   8   9   3     1929.86     1753.09    118.83 o 
   9   9   3       30.72      -92.21     98.63 o 
  10   9   3      626.42      952.06    209.41 o 
  11   9   3       60.29     -142.65    246.83 o 
  -2  10   3      126.73      -46.00    287.34 o 
  -1  10   3      814.99     1299.28    356.59 o 
   0  10   3      140.04       87.98    105.03 o 
   1  10   3     1564.83     1609.22    199.37 o 
   2  10   3      456.78      353.71    123.16 o 
   3  10   3     1360.08     1484.28    136.23 o 
   4  10   3       10.38      144.35    130.08 o 
   5  10   3     1134.37     1366.10    283.61 o 
   6  10   3      157.91      -24.00    138.15 o 
   7  10   3      543.72      322.59    147.44 o 
   8  10   3        2.13      -19.22    158.98 o 
   9  10   3      864.56     1172.17    424.69 o 
  -1  11   3       18.70       36.87    299.14 o 
   0  11   3      130.11       54.16    310.82 o 
   1  11   3      571.47      889.98    225.96 o 
   2  11   3      159.90      279.89    310.69 o 
   3  11   3      560.96      602.76    168.67 o 
   4  11   3      278.29      324.57    133.69 o 
   5  11   3      112.27      171.69    141.53 o 
   6  11   3      209.51      219.73    149.53 o 
   7  11   3       33.04      266.49    174.39 o 
   8  11   3      596.62      297.80    276.30 o 
   9  11   3      172.79       15.50    185.84 o 
   3  12   3      896.45      677.26    284.21 o 
   4  12   3      186.66      249.32    332.44 o 
   5  12   3      439.88      767.88    404.40 o 
   6  12   3       69.63       97.63    177.45 o 
   7  12   3      410.43      282.23    295.82 o 
   8  12   3      112.21      402.49    298.12 o 
  -7 -12   4        0.20     -171.04    309.79 o 
  -6 -12   4      356.97      -62.97    283.64 o 
  -5 -12   4       63.39      153.68    331.42 o 
  -4 -12   4     1538.80     1419.78    198.79 o 
  -3 -12   4       22.06       18.72    215.00 o 
  -2 -12   4      818.22      730.46    192.14 o 
  -9 -11   4      171.84      -76.36    299.78 o 
  -8 -11   4        0.27     -147.50    239.17 o 
  -7 -11   4      286.67      549.67    215.63 o 
  -6 -11   4       93.99     -216.08    238.66 o 
  -5 -11   4      241.14      359.94    266.22 o 
  -4 -11   4       92.99      -97.72    161.68 o 
  -3 -11   4      787.24      709.20    169.31 o 
  -2 -11   4      292.62      368.50    151.79 o 
  -1 -11   4      248.46      344.14    132.69 o 
   0 -11   4       13.61      109.89    163.01 o 
 -10 -10   4      661.44      548.07    166.26 o 
  -9 -10   4       18.79       46.62    184.43 o 
  -8 -10   4      983.58     1020.07    177.55 o 
  -7 -10   4        0.43      104.43    211.80 o 
  -6 -10   4      871.62      743.86    204.08 o 
  -5 -10   4      179.29      401.94    156.94 o 
  -4 -10   4      330.80      169.09    167.54 o 
  -3 -10   4      307.23      429.14    163.57 o 
  -2 -10   4     1118.71     1451.45    186.77 o 
  -1 -10   4       34.68       29.92    121.14 o 
   0 -10   4      540.32      600.99    135.57 o 
   1 -10   4       42.24       51.87    257.55 o 
   2 -10   4      322.87      775.53    439.49 o 
 -10  -9   4      514.70      145.65    240.77 o 
  -9  -9   4      736.49     1041.59    183.60 o 
  -8  -9   4      210.90       77.85    105.60 o 
  -7  -9   4      418.67      288.02    108.74 o 
  -6  -9   4      298.48      257.81    180.94 o 
  -5  -9   4     1484.58     1197.59    105.59 o 
  -4  -9   4      325.13      363.87    179.71 o 
  -3  -9   4      717.81      634.48    116.09 o 
  -2  -9   4      707.82      782.90    105.12 o 
  -1  -9   4       14.14      -89.01     89.01 o 
   0  -9   4      484.17      131.01    119.53 o 
   1  -9   4      150.95      314.14    136.73 o 
   2  -9   4      105.37      189.60    186.16 o 
   3  -9   4      468.63      709.92    329.83 o 
   4  -9   4        2.08      313.05    272.79 o 
 -10  -8   4        4.30      102.79    181.30 o 
  -9  -8   4        0.08       54.66    120.17 o 
  -8  -8   4     2572.91     2757.39    163.01 o 
  -7  -8   4      113.76      210.88     94.07 o 
  -6  -8   4     1618.31     1577.54    165.72 o 
  -5  -8   4       22.20       27.64     67.69 o 
  -4  -8   4      755.63      723.27     95.73 o 
  -3  -8   4        3.86      706.72    172.24 o 
  -2  -8   4      783.72      740.12     89.69 o 
  -1  -8   4        4.14      110.13     76.57 o 
   0  -8   4      722.41      839.49    146.44 o 
   1  -8   4       13.79       49.66     77.05 o 
   2  -8   4     1962.03     2184.09    165.46 o 
   4  -8   4      980.52     1540.49    260.93 o 
 -11  -7   4      878.07      695.63    290.46 o 
 -10  -7   4     1016.10      876.05    188.04 o 
  -9  -7   4     1526.54     1606.80    145.67 o 
  -8  -7   4     1702.08     1475.12    142.60 o 
  -7  -7   4    11370.64    14110.21    933.59 o 
  -6  -7   4      178.95      198.82     68.74 o 
  -5  -7   4      761.06      756.91    156.76 o 
  -4  -7   4      126.62      156.12     47.35 o 
  -3  -7   4     1266.68     1138.98    126.68 o 
  -2  -7   4      807.63     1249.82     92.11 o 
  -1  -7   4     5043.67     5418.17    210.02 o 
   0  -7   4      679.64      753.16     85.11 o 
   1  -7   4      127.15      237.18     67.08 o 
   2  -7   4      765.99      928.89    214.32 o 
   3  -7   4     1067.78     1338.32    194.07 o 
   4  -7   4      118.79      234.71    155.60 o 
 -12  -6   4      418.79      246.76    274.77 o 
 -11  -6   4       97.60      394.77    329.95 o 
 -10  -6   4      227.14      211.16    133.26 o 
  -9  -6   4      464.62      499.20    164.02 o 
  -8  -6   4      135.59      308.46     95.90 o 
  -7  -6   4      158.63      158.87     51.81 o 
  -6  -6   4     3791.80     3934.63    203.52 o 
  -5  -6   4      137.61      103.60     44.94 o 
  -4  -6   4     3511.87     3358.78    166.99 o 
  -3  -6   4     1321.20     1108.92    122.54 o 
  -2  -6   4     6562.07     6282.02    734.01 o 
  -1  -6   4      520.30     1018.29    457.55 o 
   0  -6   4     3828.95     3535.29    357.67 o 
   1  -6   4       82.07      148.61     35.20 o 
   2  -6   4      722.73      860.61    100.22 o 
   3  -6   4       17.16       -7.29     95.06 o 
   4  -6   4     3660.49     3799.10    203.52 o 
   5  -6   4      348.24      363.83    142.42 o 
   6  -6   4     2257.17     2320.20    322.17 o 
   7  -6   4      427.46      269.86    356.24 o 
 -12  -5   4      210.74      -20.99    342.71 o 
 -11  -5   4      972.89      984.78    205.44 o 
 -10  -5   4      806.14     1115.80    216.27 o 
  -9  -5   4     6003.33     5701.79    272.27 o 
  -8  -5   4     2148.81     2002.53    127.28 o 
  -7  -5   4     4840.64     4440.23    180.42 o 
  -6  -5   4      121.70      115.23     39.11 o 
  -5  -5   4     8713.25     9693.88    585.36 o 
  -4  -5   4      446.58      421.68     39.13 o 
  -3  -5   4     1841.42     1714.31    436.38 o 
  -2  -5   4        0.03       13.54     23.27 o 
  -1  -5   4     3811.92     3496.67    232.75 o 
   0  -5   4     1323.92     1810.51    531.56 o 
   1  -5   4     4415.44     4326.45    267.70 o 
   2  -5   4       78.65      191.54    184.56 o 
   3  -5   4     2498.64     2765.47    299.87 o 
   4  -5   4      239.45      351.49     58.44 o 
   5  -5   4     2832.59     2650.65    150.59 o 
   6  -5   4      638.34      816.26    152.25 o 
   7  -5   4      544.80      706.43    174.97 o 
   8  -5   4      299.59      363.78    413.34 o 
 -12  -4   4      607.25      166.06    231.84 o 
 -11  -4   4       72.67       62.01    223.48 o 
 -10  -4   4      446.81      449.69    152.06 o 
  -9  -4   4        8.50      -14.86    122.23 o 
  -8  -4   4      404.37      447.36     83.65 o 
  -7  -4   4      305.54      270.52     66.78 o 
  -6  -4   4      809.86     1060.81     91.12 o 
  -5  -4   4      202.57      279.48     43.05 o 
  -4  -4   4     1759.41     1994.71    105.06 o 
  -3  -4   4     3059.15     3764.15    232.63 o 
  -2  -4   4    10292.06     8881.45    727.12 o 
  -1  -4   4      655.72      516.42     54.44 o 
   0  -4   4     7633.32     6996.96    362.34 o 
   1  -4   4        1.96      528.45    129.24 o 
   2  -4   4     1464.35     1217.44     59.75 o 
   3  -4   4     1157.04     1440.28     88.99 o 
   4  -4   4     3667.61     4224.05    356.43 o 
   5  -4   4      349.34      387.43    100.61 o 
   6  -4   4     4778.22     4489.15    190.68 o 
   7  -4   4       95.50      166.75    139.55 o 
   8  -4   4     2188.27     2265.13    199.50 o 
   9  -4   4       19.14      -54.93    377.48 o 
 -11  -3   4     1241.85      728.87    319.94 o 
 -10  -3   4      699.34      593.61    156.96 o 
  -9  -3   4     3035.40     2638.80    222.01 o 
  -8  -3   4     1577.86     2013.99    135.47 o 
  -7  -3   4     7518.53     7089.61    400.64 o 
  -6  -3   4      102.99      159.48     42.54 o 
  -5  -3   4    15002.56    14094.49    525.75 o 
  -4  -3   4     3990.20     4996.31    158.97 o 
  -3  -3   4    15623.06    17342.70    907.75 o 
  -2  -3   4     2022.76     2216.91    266.67 o 
  -1  -3   4     1024.50     1067.06    384.34 o 
   0  -3   4     1436.44     1452.26     96.73 o 
   1  -3   4     4018.24     4641.75    150.97 o 
   2  -3   4       15.55     4599.58    967.25 o 
   3  -3   4     2881.12     2938.32    111.33 o 
   4  -3   4      534.05      818.97    172.58 o 
   5  -3   4     2707.92     3006.76    122.92 o 
   6  -3   4      998.43      999.17    124.48 o 
   7  -3   4     1409.07     1271.19    100.72 o 
   9  -3   4       77.38      147.97    224.66 o 
  -9  -2   4        8.18        5.30    129.25 o 
  -8  -2   4      979.19      924.73    183.61 o 
  -7  -2   4       70.61      209.12    101.56 o 
  -6  -2   4     2161.66     2029.66    110.24 o 
  -5  -2   4        0.76       16.73     43.83 o 
  -4  -2   4      824.01      645.64    476.65 o 
  -3  -2   4     4098.87     4408.80    137.37 o 
  -2  -2   4    18865.61    23592.48   1283.55 o 
  -1  -2   4     3802.58     4109.54    301.03 o 
   0  -2   4     2481.59     2397.32    315.60 o 
   1  -2   4     1121.92     1023.51     81.31 o 
   2  -2   4    15781.66    14616.96    405.96 o 
   3  -2   4      541.44     1123.13    632.21 o 
   4  -2   4     1783.98     1634.54     89.96 o 
   5  -2   4      679.17      817.07     73.58 o 
   6  -2   4     1702.78     1981.91    160.82 o 
   7  -2   4      427.78      352.51    115.34 o 
   8  -2   4     3435.79     3292.72    479.94 o 
   9  -2   4       59.73       13.40    159.81 o 
  10  -2   4     1061.49     1028.39    452.38 o 
 -11  -1   4      219.87      108.71    220.03 o 
 -10  -1   4      128.31      125.61    185.33 o 
  -9  -1   4      697.64      674.33    111.44 o 
  -8  -1   4      445.49      600.58    180.54 o 
  -7  -1   4     5812.23     5003.02    256.97 o 
  -6  -1   4     2472.80     2638.61    263.48 o 
  -5  -1   4    11342.91     9069.27   1039.29 o 
  -4  -1   4      107.96       27.41     27.87 o 
  -3  -1   4    15064.21    13704.07    886.38 o 
  -2  -1   4     7835.52     7886.66    521.31 o 
  -1  -1   4    45896.60    59466.20   2476.53 o 
   0  -1   4     3578.44     2500.89    597.06 o 
   1  -1   4    11879.35    10954.29    216.59 o 
   2  -1   4     1520.60     1592.07     49.30 o 
   3  -1   4     5567.53     5856.17    166.02 o 
   4  -1   4      201.80      594.14    126.24 o 
   5  -1   4     1251.28     1346.87    115.08 o 
   6  -1   4       17.29      201.11     80.03 o 
   7  -1   4     2306.90     2505.80    122.10 o 
   8  -1   4      935.92     1285.96    212.71 o 
   9  -1   4     1867.43     2059.92    232.22 o 
  10  -1   4      368.01      596.24    217.29 o 
 -11   0   4       55.45     -160.26    406.83 o 
 -10   0   4      338.16      486.70    245.04 o 
  -9   0   4       25.01      123.06     96.72 o 
  -8   0   4      379.26      426.80    146.48 o 
  -7   0   4        3.21       24.12     94.21 o 
  -6   0   4     3599.58     3231.79    146.28 o 
  -5   0   4      109.47      150.69     71.80 o 
  -4   0   4       49.39       51.47     37.48 o 
  -3   0   4     1216.43      713.30    127.68 o 
  -2   0   4    14263.69    13163.05   1301.72 o 
  -1   0   4     4926.31     5565.19    253.90 o 
   0   0   4      998.86      751.81    660.74 o 
   1   0   4      397.79      308.10     61.50 o 
   2   0   4     4169.49     3942.44     92.58 o 
   3   0   4     3551.39     3172.48     98.79 o 
   4   0   4     4965.68     4804.36    171.90 o 
   5   0   4      272.62     1114.90    256.52 o 
   6   0   4     3965.51     3520.90    168.99 o 
   7   0   4      392.09      360.17     70.09 o 
   8   0   4     1075.40     1283.64    168.68 o 
   9   0   4      947.40      742.94    122.49 o 
  10   0   4     1282.21     1226.19    139.40 o 
  11   0   4        3.92     -109.49    132.77 o 
 -10   1   4        0.86      387.63    346.54 o 
  -9   1   4      936.31     1222.53    340.86 o 
  -8   1   4      126.32      400.86    126.95 o 
  -7   1   4      743.01      787.95    114.43 o 
  -6   1   4      769.37      877.52     96.02 o 
  -5   1   4     3916.84     3352.42    291.13 o 
  -4   1   4     4718.21     4500.94    257.45 o 
  -3   1   4    13603.91     8878.74   1257.74 o 
  -2   1   4     2191.17     1524.78    184.01 o 
  -1   1   4    16388.81    15944.94   1239.80 o 
   0   1   4        0.97       23.60     23.95 o 
   1   1   4    27986.41    32099.46   3702.41 o 
   2   1   4     6981.46     7840.47    379.64 o 
   3   1   4     4135.44     3654.72    146.80 o 
   4   1   4      225.53      257.78     30.00 o 
   5   1   4     2774.06     2723.11    121.34 o 
   6   1   4      116.52      831.62    263.92 o 
   7   1   4     3936.80     3652.23    167.18 o 
   8   1   4        0.34      127.39    110.91 o 
   9   1   4     2925.25     2985.02    253.33 o 
  11   1   4     1453.23     1600.00    357.61 o 
 -10   2   4      236.37      590.88    415.57 o 
  -9   2   4      107.46      438.98    227.18 o 
  -8   2   4     2430.50     2447.29    515.89 o 
  -7   2   4     1160.91     1067.18    173.65 o 
  -6   2   4      431.12      640.94    171.01 o 
  -5   2   4      162.05      229.79     68.62 o 
  -4   2   4      403.24      404.93     72.44 o 
  -3   2   4     1047.00      944.29    122.95 o 
  -2   2   4     1602.38     1706.15    121.34 o 
  -1   2   4     1466.33     1240.45     93.08 o 
   0   2   4     2442.00     2395.10    153.08 o 
   1   2   4    10571.51    11059.67    461.75 o 
   2   2   4     1238.16      751.33    267.22 o 
   3   2   4     5107.65     5255.39    192.09 o 
   4   2   4     7982.38     7923.86    295.91 o 
   5   2   4      164.81      222.49     78.12 o 
   6   2   4     7311.10     7012.83    350.34 o 
   7   2   4        4.02       26.92    140.10 o 
   8   2   4     1223.82     1226.16    163.38 o 
   9   2   4       18.21       13.65    124.91 o 
  11   2   4        2.43      209.51    208.61 o 
  -9   3   4      985.22     1475.10    391.90 o 
  -8   3   4      295.53      -35.02    282.04 o 
  -7   3   4     1864.67     2870.64    275.34 o 
  -6   3   4        0.14      -58.07     94.72 o 
  -5   3   4     2126.11     2361.24    154.67 o 
  -4   3   4      464.52      511.55     59.96 o 
  -3   3   4     5338.67     4091.70    526.92 o 
  -2   3   4     2386.03     2544.44    508.41 o 
  -1   3   4    22943.21    21172.57   2000.00 o 
   0   3   4     4416.02     4023.97    166.21 o 
   1   3   4     3653.68     3823.17    260.01 o 
   2   3   4     3971.79     3876.72    254.46 o 
   3   3   4     5671.66     6148.09    446.07 o 
   4   3   4     1061.61     1222.10     66.40 o 
   5   3   4     6669.88     6245.12    316.09 o 
   6   3   4      147.25       89.38     56.78 o 
   7   3   4      943.46     1064.91    106.58 o 
   8   3   4      286.04      668.20    184.75 o 
  10   3   4        2.68       33.62    156.24 o 
  12   3   4      114.24      531.10    343.48 o 
  -9   4   4       19.14      254.91    307.58 o 
  -8   4   4     1104.11     1433.69    223.30 o 
  -7   4   4      154.52      149.27    132.82 o 
  -6   4   4     4357.45     4857.12    306.73 o 
  -5   4   4        2.06      234.51    165.04 o 
  -4   4   4     2319.09     2309.17    134.58 o 
  -3   4   4      929.95      998.76    176.89 o 
  -2   4   4      693.21      575.51     37.15 o 
  -1   4   4        4.26      -41.38     60.13 o 
   0   4   4     1590.41     1798.74     90.26 o 
   1   4   4       29.39        4.18     15.69 o 
   2   4   4     5759.84     5222.58    302.86 o 
   3   4   4        0.29      152.10     29.91 o 
   4   4   4     9150.38     9960.46    604.62 o 
   5   4   4     2178.06     2420.15    117.53 o 
   6   4   4     1970.50     1842.19    127.02 o 
   7   4   4      370.20     1297.61    216.21 o 
   8   4   4     1157.74     1277.71    150.24 o 
   9   4   4      309.19      355.79    168.61 o 
  10   4   4      930.52     1232.93    204.02 o 
  11   4   4      527.68      713.69    315.47 o 
  12   4   4      235.15      342.01    224.69 o 
  -8   5   4       23.60     -117.90    409.12 o 
  -7   5   4     1370.02     1412.89    241.60 o 
  -6   5   4       19.78      136.86    117.52 o 
  -5   5   4     2358.73     2503.68    532.22 o 
  -4   5   4      183.99      348.92     93.48 o 
  -3   5   4     1782.70     1826.30    160.17 o 
  -2   5   4      814.56      822.47     90.49 o 
  -1   5   4     2299.33     2302.86    340.43 o 
   0   5   4       26.10     1295.00    231.44 o 
   1   5   4     7254.37     7038.76    361.22 o 
   2   5   4     1351.83     1129.52     66.81 o 
   3   5   4     6090.13     6145.72    187.66 o 
   4   5   4     1746.43     1861.86     85.37 o 
   5   5   4     4052.71     4388.57    158.18 o 
   6   5   4        1.95      257.86     59.90 o 
   7   5   4     3500.71     3697.94    201.84 o 
   8   5   4      160.38      199.94     91.36 o 
   9   5   4     2868.59     3037.46    249.19 o 
  10   5   4      600.36      699.48    263.48 o 
  11   5   4      811.02      731.27    203.93 o 
  -7   6   4        3.45     -192.79    385.52 o 
  -6   6   4     1143.34     1455.70    278.73 o 
  -5   6   4        5.03       99.39    216.84 o 
  -4   6   4     2128.44     2280.68    488.07 o 
  -3   6   4      337.87      229.81    101.94 o 
  -2   6   4     1913.73     1877.27    137.23 o 
  -1   6   4      822.50      802.41     92.82 o 
   0   6   4     4766.18     4495.77    352.71 o 
   1   6   4        0.25      171.06     54.65 o 
   2   6   4     4979.94     5168.90    290.55 o 
   3   6   4       14.44       13.01     37.42 o 
   4   6   4      637.92      788.77     59.94 o 
   5   6   4      914.85      881.65     97.78 o 
   6   6   4      315.56      484.89     61.52 o 
   7   6   4      563.39      506.14     88.53 o 
   8   6   4      156.38      120.54     95.30 o 
   9   6   4      618.07      780.33    121.36 o 
  10   6   4      387.42      426.86    137.01 o 
  11   6   4      162.28      394.90    204.75 o 
  12   6   4      342.38     -119.87    345.07 o 
  -6   7   4      313.09      315.09    351.96 o 
  -5   7   4     1711.29     2363.39    280.64 o 
  -4   7   4       40.95       73.85    144.09 o 
  -3   7   4     1017.96     1281.37    164.65 o 
  -2   7   4      371.17      107.24    146.54 o 
  -1   7   4      171.21      182.86    105.44 o 
   0   7   4      238.74       92.14     54.71 o 
   1   7   4     1656.83     1839.97    174.15 o 
   2   7   4       60.36      524.85    101.54 o 
   3   7   4     1214.89     1206.60     63.41 o 
   4   7   4     1543.98     1386.67    122.16 o 
   5   7   4     2672.47     2785.93    115.19 o 
   6   7   4      221.15      235.44     50.26 o 
   7   7   4     4623.24     5389.10    193.80 o 
   8   7   4     1872.00     2050.16    170.69 o 
   9   7   4     1910.53     2254.88    260.73 o 
  10   7   4       53.53      124.34    128.81 o 
  11   7   4      977.91     1193.75    239.24 o 
  12   7   4       96.51      301.95    410.15 o 
  -5   8   4       71.59      -85.49    345.58 o 
  -4   8   4      216.86      317.23    164.66 o 
  -3   8   4        3.52        7.17    124.63 o 
  -2   8   4     1227.94     1511.68    137.40 o 
  -1   8   4      390.68      276.11     87.99 o 
   0   8   4     3376.73     3369.86    236.45 o 
   1   8   4      695.51      719.84     98.67 o 
   2   8   4     1929.38     1887.86     95.67 o 
   3   8   4        9.65      133.66     78.42 o 
   4   8   4      839.73      806.02     74.32 o 
   5   8   4      664.68      690.13     60.29 o 
   6   8   4       13.08       22.02     65.89 o 
   7   8   4     2253.55     2292.28    165.56 o 
   8   8   4       10.99       50.71     66.72 o 
   9   8   4       73.29      132.15    114.05 o 
  10   8   4        1.47      143.73    280.32 o 
  11   8   4      133.49      179.70    222.46 o 
  -4   9   4      130.70      218.50    290.72 o 
  -3   9   4     1118.33     1355.02    235.25 o 
  -2   9   4        4.60       47.66    155.30 o 
  -1   9   4      694.87      837.08    150.40 o 
   0   9   4     1118.51     1155.57     92.10 o 
   1   9   4        2.65      -40.16     79.82 o 
   2   9   4        9.12        2.95     76.21 o 
   3   9   4      939.66     1073.84    107.87 o 
   4   9   4        2.86       47.13    117.38 o 
   5   9   4     2759.17     2053.09    208.10 o 
   6   9   4      975.85      600.84    107.96 o 
   7   9   4     1753.72     1734.79    145.25 o 
   8   9   4        0.96      -22.91     77.69 o 
   9   9   4      457.32      587.88    178.23 o 
  10   9   4      468.66      470.68    186.75 o 
  11   9   4      201.16      180.42    328.81 o 
  -2  10   4       46.50     -275.34    298.37 o 
  -1  10   4       86.70       53.58    212.41 o 
   0  10   4     1982.28     1941.40    241.78 o 
   1  10   4       82.13       65.38    111.96 o 
   2  10   4     2152.92     1925.85    185.06 o 
   3  10   4       57.84       28.45     85.62 o 
   4  10   4      956.18     1024.36    143.56 o 
   5  10   4       30.21      164.46    102.01 o 
   6  10   4      495.59      594.15    219.62 o 
   7  10   4        4.25      138.58    143.40 o 
   8  10   4       11.53      -96.80     96.80 o 
   9  10   4      212.19      262.12    110.92 o 
  10  10   4      336.29      488.04    277.07 o 
   0  11   4        8.41       76.87    213.08 o 
   1  11   4      643.24      269.69    189.00 o 
   2  11   4      403.21      -20.51    206.40 o 
   3  11   4      131.12      146.28    286.51 o 
   4  11   4      209.48      270.95    261.60 o 
   5  11   4     1383.65     1160.81    216.62 o 
   6  11   4       10.75      142.77    163.81 o 
   7  11   4      628.76      482.49    174.65 o 
   8  11   4        9.70      149.73    166.32 o 
   9  11   4      459.96      -69.73    300.93 o 
   3  12   4       15.44     -119.43    305.84 o 
   4  12   4     1026.42      495.82    337.23 o 
   5  12   4      104.39      240.38    271.84 o 
   6  12   4      408.05      261.50    177.93 o 
   7  12   4        0.69      128.88    177.16 o 
  -6 -12   5       40.64       16.01    211.29 o 
  -5 -12   5     1056.79     1250.28    316.24 o 
  -4 -12   5       15.14     -346.86    346.86 o 
  -3 -12   5      755.29      443.39    193.33 o 
  -9 -11   5      321.85      -53.14    195.34 o 
  -8 -11   5        4.15      315.73    272.41 o 
  -7 -11   5      253.23      464.24    259.65 o 
  -6 -11   5       51.06      255.06    186.99 o 
  -5 -11   5       20.63      173.46    195.60 o 
  -4 -11   5      211.19       84.98    199.32 o 
  -3 -11   5      190.83      -39.73    195.74 o 
  -2 -11   5      357.34      518.40    158.01 o 
  -1 -11   5      379.96      217.65    152.45 o 
   0 -11   5      382.10      305.02    294.99 o 
 -10 -10   5       46.41     -169.70    169.70 o 
  -9 -10   5      309.76      701.11    146.29 o 
  -8 -10   5       95.54       77.07    122.02 o 
  -7 -10   5      112.52      405.49    247.66 o 
  -6 -10   5       46.86      104.43    191.26 o 
  -5 -10   5     1622.43     1526.43    212.03 o 
  -4 -10   5       20.26       32.55    141.66 o 
  -3 -10   5     3600.37     3751.73    605.90 o 
  -2 -10   5       17.46      174.20    110.19 o 
  -1 -10   5     2865.65     2535.42    326.46 o 
   0 -10   5      367.61      230.57    144.90 o 
   1 -10   5      600.50      641.34    225.90 o 
   2 -10   5       24.27      -49.24    194.14 o 
 -10  -9   5      242.88       18.88    281.47 o 
  -9  -9   5      105.39      187.94    137.67 o 
  -8  -9   5      280.14      256.65    113.34 o 
  -7  -9   5      311.09      281.09    165.81 o 
  -6  -9   5      487.33      317.90    121.82 o 
  -5  -9   5       41.37      446.33    152.90 o 
  -4  -9   5      207.16      164.30    132.25 o 
  -3  -9   5       35.52      405.76    205.65 o 
  -2  -9   5       58.12       16.19    119.29 o 
  -1  -9   5       36.83       24.77     90.69 o 
   0  -9   5      539.74      419.41    114.39 o 
   1  -9   5      174.35      276.76    172.02 o 
   2  -9   5      138.49      211.55    140.20 o 
   3  -9   5      420.09      497.62    195.56 o 
   4  -9   5      603.01     1028.97    317.00 o 
 -10  -8   5        1.93      285.17    184.05 o 
  -9  -8   5      439.35      240.70    223.41 o 
  -8  -8   5       30.07       35.38    107.71 o 
  -7  -8   5      367.58      404.40    127.66 o 
  -6  -8   5       77.67       -1.98     66.10 o 
  -5  -8   5     1583.01     1680.55    204.24 o 
  -4  -8   5      360.37      332.39     72.21 o 
  -3  -8   5     1448.68     1489.78    276.71 o 
  -2  -8   5      750.13      697.88     78.94 o 
  -1  -8   5     3109.00     2954.22    364.22 o 
   0  -8   5      561.57      385.98    104.01 o 
   1  -8   5     6855.80     7122.09    754.36 o 
   2  -8   5      635.90      480.75    145.55 o 
   5  -8   5     1292.18     1646.52    230.62 o 
 -11  -7   5       33.81     -288.87    288.87 o 
 -10  -7   5      143.20      192.76    140.26 o 
  -9  -7   5        0.74        4.13    100.67 o 
  -8  -7   5     1026.77     1147.29    108.28 o 
  -7  -7   5        2.62      233.03    103.12 o 
  -6  -7   5      425.09      607.29     99.82 o 
  -5  -7   5        9.88       -5.81     46.29 o 
  -4  -7   5      117.24      100.47     43.03 o 
  -3  -7   5      545.02     1100.64    227.40 o 
  -2  -7   5      465.22      389.26     40.42 o 
  -1  -7   5        6.15      795.18     99.77 o 
   0  -7   5      146.77      181.17     58.94 o 
   1  -7   5      491.51      500.81     70.32 o 
   2  -7   5      546.22      641.67     92.27 o 
 -11  -6   5     1912.71     1368.36    258.50 o 
 -10  -6   5       25.34        1.14    114.94 o 
  -9  -6   5     1643.90     1728.37    135.17 o 
  -8  -6   5       26.06      -46.87     67.36 o 
  -7  -6   5      478.76      590.40     79.71 o 
  -6  -6   5      391.75      453.80     45.14 o 
  -5  -6   5     1498.65     1520.65    104.45 o 
  -4  -6   5       95.39       42.00     50.47 o 
  -3  -6   5     2146.52     1768.19    208.54 o 
  -2  -6   5     2199.83     2083.68    112.75 o 
  -1  -6   5     3582.61     3412.18    245.66 o 
   0  -6   5       44.74      457.62     69.41 o 
   1  -6   5     1016.03      930.01     82.72 o 
   2  -6   5       49.61      -62.56     69.93 o 
   3  -6   5     1916.65     2085.56    126.42 o 
   4  -6   5      569.94      385.35    146.73 o 
   5  -6   5     2602.83     2724.70    224.98 o 
   6  -6   5        1.42      600.51    298.06 o 
   7  -6   5     1265.56     1492.64    623.54 o 
 -12  -5   5      274.60     -347.63    347.63 o 
 -11  -5   5       62.03       42.68    208.84 o 
 -10  -5   5     1427.68     1467.69    274.58 o 
  -9  -5   5      242.41      676.75    227.05 o 
  -8  -5   5     1381.49     1323.39    118.92 o 
  -7  -5   5       13.75       21.86     47.25 o 
  -6  -5   5     1236.24     1398.30     99.60 o 
  -5  -5   5      224.93      292.44     43.10 o 
  -4  -5   5      653.10      688.28     51.92 o 
  -3  -5   5     4671.39     4463.02    331.00 o 
  -2  -5   5      922.45      997.77     80.32 o 
  -1  -5   5     1642.07     1632.34    323.45 o 
   0  -5   5     1496.49     1232.58    118.31 o 
   1  -5   5      161.63      514.17     60.92 o 
   2  -5   5      284.11      352.19     49.30 o 
   3  -5   5       66.21       81.74    171.32 o 
   4  -5   5      127.15      608.25    326.03 o 
   5  -5   5     2321.05     2474.46    259.46 o 
   6  -5   5     1121.20     1177.83    162.36 o 
   7  -5   5     1005.25      940.80    314.90 o 
   8  -5   5      497.55      726.45    419.33 o 
 -12  -4   5       75.68     -326.00    326.00 o 
 -11  -4   5     2366.53     2565.82    366.13 o 
 -10  -4   5        3.61        1.05    104.54 o 
  -9  -4   5     3639.00     3300.80    202.45 o 
  -8  -4   5        2.76      121.09    104.05 o 
  -7  -4   5       38.87      105.26     49.28 o 
  -6  -4   5       59.76       82.83     55.99 o 
  -5  -4   5      326.85      439.85     39.98 o 
  -4  -4   5     1126.94     1256.37     77.61 o 
  -3  -4   5    12725.93    13500.00   1083.40 o 
  -2  -4   5     1688.25     1609.82    162.66 o 
  -1  -4   5     1686.32     1546.20     69.59 o 
   0  -4   5      173.68      135.48     19.57 o 
   1  -4   5     1112.16     1833.61    321.77 o 
   2  -4   5      470.39      665.10     50.80 o 
   3  -4   5     1597.41     1670.61    108.02 o 
   4  -4   5      158.09      273.25    191.45 o 
   5  -4   5     2862.67     2814.06    161.93 o 
   6  -4   5       50.07       90.18    101.12 o 
   7  -4   5     2833.98     2735.47    212.23 o 
   8  -4   5       62.15      177.36    155.37 o 
   9  -4   5      728.74      797.32    384.50 o 
 -11  -3   5       93.10      157.26    220.03 o 
 -10  -3   5      275.37      294.08    117.53 o 
  -9  -3   5      115.55       27.24    111.32 o 
  -8  -3   5      319.73      196.88    116.11 o 
  -7  -3   5     1777.38     1371.04    170.14 o 
  -6  -3   5      118.68       46.62     41.62 o 
  -5  -3   5     6716.94     6698.21    241.49 o 
  -4  -3   5     7697.18     8813.87    336.59 o 
  -3  -3   5       88.52      112.23     17.44 o 
  -2  -3   5     1426.13     1511.97    114.50 o 
  -1  -3   5     6118.29     6410.21    433.33 o 
   0  -3   5      441.65      470.15     58.01 o 
   1  -3   5       26.89       83.36    303.85 o 
   2  -3   5     3299.83     3270.33    204.25 o 
   3  -3   5       16.15      619.02    116.07 o 
   4  -3   5      357.59      463.57     60.37 o 
   5  -3   5     1275.50     1279.39     76.45 o 
   6  -3   5       26.47       31.20     88.29 o 
   7  -3   5     1512.23     1419.95    108.39 o 
   9  -3   5      347.48      383.73    224.56 o 
 -10  -2   5        2.82       37.00    125.34 o 
  -9  -2   5     3388.77     3382.57    175.69 o 
  -8  -2   5       95.03      277.58    146.22 o 
  -7  -2   5     6379.17     5796.78    325.36 o 
  -6  -2   5       17.40      101.77     61.24 o 
  -5  -2   5      165.42      101.59     33.33 o 
  -4  -2   5       18.60       86.55     46.33 o 
  -3  -2   5      674.18      827.77     71.41 o 
  -2  -2   5      141.32      195.73     22.13 o 
  -1  -2   5     1556.58     1563.86    106.75 o 
   0  -2   5      240.52      224.12     91.31 o 
   1  -2   5     4040.65     3528.40    150.67 o 
   2  -2   5     2086.72     2319.17     75.22 o 
   3  -2   5     9028.75     9079.52    223.14 o 
   4  -2   5      447.32      734.04     66.63 o 
   5  -2   5     1066.01      998.44     74.50 o 
   6  -2   5      964.51     1116.04    172.95 o 
   7  -2   5     3078.78     2928.66    159.68 o 
   8  -2   5     1067.37     1015.98    257.83 o 
   9  -2   5     1948.77     1834.18    208.01 o 
  10  -2   5       47.01     -184.69    256.46 o 
 -11  -1   5      147.72      -97.33    250.72 o 
 -10  -1   5      158.66      155.41    183.86 o 
  -9  -1   5      705.94      573.80    176.41 o 
  -8  -1   5       29.19      -58.25     91.93 o 
  -7  -1   5      417.52      689.64    192.03 o 
  -6  -1   5        3.22      140.27     63.61 o 
  -5  -1   5      844.88      636.62     45.40 o 
  -4  -1   5     1208.47     1120.91    142.86 o 
  -3  -1   5    16534.69    14205.02   1125.78 o 
  -2  -1   5     1865.96     1971.75     59.78 o 
  -1  -1   5       97.88      166.26     13.11 o 
   0  -1   5     8047.02     8644.19    437.53 o 
   1  -1   5     3919.51     3530.74     77.44 o 
   2  -1   5     9095.88     9034.53    238.78 o 
   3  -1   5     3870.21     3937.84    705.71 o 
   4  -1   5      139.24      137.36     40.30 o 
   5  -1   5     1227.46     1310.48     72.24 o 
   6  -1   5        6.95      129.13     58.05 o 
   7  -1   5     2745.50     2257.36    147.00 o 
   8  -1   5      649.10      892.40    120.93 o 
   9  -1   5      141.33      301.86    130.34 o 
  10  -1   5      120.63      -32.13    177.67 o 
 -11   0   5     1630.35     2876.00    328.61 o 
 -10   0   5        0.04      -24.77    177.58 o 
  -9   0   5     4680.34     3600.41   1183.03 o 
  -8   0   5        0.53       67.56    168.93 o 
  -7   0   5     5528.80     5416.10    212.91 o 
  -6   0   5      213.35      285.03    138.37 o 
  -5   0   5    12430.48    11220.38    615.57 o 
  -4   0   5      236.94      279.32     41.05 o 
  -3   0   5     1792.82     1073.07    130.94 o 
  -2   0   5     3696.83     3235.65    151.57 o 
  -1   0   5     6577.07     7845.67    313.01 o 
   0   0   5       47.33       11.21      9.62 o 
   1   0   5     5403.98     5962.52    385.24 o 
   2   0   5     4674.14     4000.75    390.99 o 
   3   0   5     2347.21     2287.10     78.25 o 
   4   0   5     1480.49     1497.52     96.97 o 
   5   0   5     8353.67     7914.67    202.60 o 
   6   0   5      403.94      875.75    157.44 o 
   7   0   5      440.14      358.73     86.07 o 
   8   0   5      987.99      916.05    141.95 o 
   9   0   5      944.82     1478.14    126.75 o 
  10   0   5      468.02      462.68    116.72 o 
  11   0   5      562.66      346.49    140.26 o 
 -10   1   5      720.67      564.60    395.98 o 
  -9   1   5     1048.85     1044.22    248.55 o 
  -8   1   5     1184.66     1395.13    302.62 o 
  -7   1   5      404.38      476.03    121.70 o 
  -6   1   5       96.63      195.09    117.07 o 
  -5   1   5        0.27      106.38     70.03 o 
  -4   1   5      657.95      787.45     69.60 o 
  -3   1   5      146.23      310.57    111.83 o 
  -2   1   5      306.43      304.84     27.86 o 
  -1   1   5      379.60      395.49     36.62 o 
   0   1   5     9018.66     8411.49    274.00 o 
   1   1   5      435.93      383.89     38.83 o 
   2   1   5     3449.78     3915.77     96.39 o 
   3   1   5      258.33      250.76     40.41 o 
   4   1   5     3380.08     3196.34    133.89 o 
   5   1   5      318.73      951.21    262.68 o 
   6   1   5     2386.08     1861.42    181.05 o 
   7   1   5      734.50      833.88     92.65 o 
   8   1   5      646.15      582.69    101.58 o 
   9   1   5     2466.13     2364.29    272.54 o 
  10   1   5      466.25      447.79    228.45 o 
 -10   2   5        3.40      337.74    289.06 o 
  -9   2   5      631.51      896.40    308.52 o 
  -8   2   5       43.14        7.51    120.67 o 
  -7   2   5     4277.31     4114.34    265.84 o 
  -6   2   5     1187.61     1103.40    104.62 o 
  -5   2   5     3607.47     3581.30    219.08 o 
  -4   2   5      352.36      629.36     74.16 o 
  -3   2   5     9751.65     8301.85    980.05 o 
  -2   2   5     1590.98     1775.00     64.78 o 
  -1   2   5     9226.15     7901.17    530.49 o 
   0   2   5    17587.74    17051.82    991.65 o 
   1   2   5     2978.57     3326.51    136.03 o 
   2   2   5       64.28       72.78     22.43 o 
   3   2   5     3861.52     3614.20    239.97 o 
   4   2   5      653.29      722.69     60.01 o 
   5   2   5     7319.43     6993.55    247.70 o 
   6   2   5     3385.34     3661.13    294.93 o 
   7   2   5     4132.73     3991.47    277.19 o 
   8   2   5      252.34      392.31    129.67 o 
   9   2   5        3.58     -106.16    130.02 o 
  -9   3   5       37.15       28.45    250.08 o 
  -8   3   5      480.73      514.20    193.11 o 
  -7   3   5      730.92      914.01    176.78 o 
  -6   3   5       28.90      282.78    204.69 o 
  -5   3   5     1391.75     1241.91    141.82 o 
  -4   3   5       14.57       18.99     41.53 o 
  -3   3   5        1.35      635.32    310.44 o 
  -2   3   5     1804.94     1512.63    110.49 o 
  -1   3   5     4938.04     5613.36    778.44 o 
   0   3   5     1169.82     1122.13     66.08 o 
   1   3   5     1109.50      999.00     46.01 o 
   2   3   5     1038.84     1428.48    110.11 o 
   3   3   5      229.60      301.42     21.38 o 
   4   3   5     8428.18     9506.97    356.01 o 
   5   3   5     1192.60     2038.28    264.40 o 
   6   3   5     4476.10     5017.14    270.94 o 
   7   3   5        7.49       -3.57     92.31 o 
   8   3   5      624.09      440.45    132.82 o 
   9   3   5        6.20      -66.09    136.78 o 
  10   3   5      948.54      886.77    235.54 o 
  -8   4   5      132.37      186.99    187.12 o 
  -7   4   5      591.85     1077.45    285.87 o 
  -6   4   5        1.53       85.55    156.75 o 
  -5   4   5     2344.89     2471.40    242.55 o 
  -4   4   5      716.80      614.26     70.82 o 
  -3   4   5     2741.41     2356.58    203.07 o 
  -2   4   5     1779.86     1568.16    139.65 o 
  -1   4   5     4032.60     3330.12    334.39 o 
   0   4   5      726.81      866.21     37.48 o 
   1   4   5     5348.59     4593.20    399.11 o 
   2   4   5      621.97      645.64     41.08 o 
   3   4   5    11537.61    10836.85    658.84 o 
   4   4   5      210.66      263.63     26.46 o 
   5   4   5     3004.51     2708.16    150.88 o 
   6   4   5      416.85      419.30     70.41 o 
   7   4   5     1014.97     1055.55    105.69 o 
   9   4   5      999.15     1131.23    185.90 o 
  10   4   5      181.75      225.46    174.04 o 
  11   4   5      917.57      680.13    318.60 o 
  12   4   5       60.28     -142.46    210.08 o 
  -8   5   5      766.68      703.29    468.65 o 
  -7   5   5      344.10      414.54    187.23 o 
  -6   5   5      561.74     1053.85    230.24 o 
  -5   5   5       92.85      153.06    269.57 o 
  -4   5   5       25.32      181.61     89.02 o 
  -3   5   5      843.85      929.38     90.96 o 
  -2   5   5       12.62      200.69     65.87 o 
  -1   5   5      220.49     1123.22    171.59 o 
   0   5   5     1028.51     1077.55     96.41 o 
   1   5   5        0.42      246.43     85.27 o 
   2   5   5     1384.55     1164.15    103.31 o 
   3   5   5     4443.62     4347.85    198.11 o 
   4   5   5      178.31      596.09     62.42 o 
   5   5   5      383.31      627.90     39.43 o 
   6   5   5     2288.24     2619.62    233.75 o 
   7   5   5       85.34      125.98    191.42 o 
   8   5   5     1728.25     1885.95    158.72 o 
   9   5   5       12.98        9.63    145.52 o 
  10   5   5      385.96      366.96    213.27 o 
  11   5   5      193.61      356.31    195.97 o 
  -7   6   5      876.53      711.62    340.32 o 
  -6   6   5        4.81       59.90    345.39 o 
  -5   6   5      880.12     1108.78    213.84 o 
  -4   6   5      257.37      105.50     97.70 o 
  -3   6   5      790.86      828.70    143.10 o 
  -2   6   5      605.87      639.81     92.73 o 
  -1   6   5      963.61     1186.59    132.90 o 
   0   6   5      949.70     1318.91    106.51 o 
   1   6   5    11372.91    10625.67    992.02 o 
   2   6   5     2116.03     2184.53    189.15 o 
   3   6   5     8758.03     7731.77    626.52 o 
   4   6   5      285.26      329.83     38.26 o 
   5   6   5     3233.84     3218.52    102.99 o 
   6   6   5       79.61      136.66     50.17 o 
   7   6   5     2155.25     2262.67    178.57 o 
   8   6   5      154.03      316.67    117.52 o 
   9   6   5     1256.79     1497.28    136.84 o 
  10   6   5       33.76      137.45    113.35 o 
  11   6   5      745.58      980.20    182.31 o 
  12   6   5       23.36       63.72    174.16 o 
  -6   7   5      448.38      783.91    346.45 o 
  -5   7   5      189.13      194.90    300.16 o 
  -4   7   5      410.82      506.64    182.42 o 
  -3   7   5      205.99      226.51    165.50 o 
  -2   7   5      450.16      522.98    317.67 o 
  -1   7   5     1254.28     1392.10    110.31 o 
   0   7   5       82.85      173.59     76.93 o 
   1   7   5     1781.75     2270.88    168.88 o 
   2   7   5      633.51      726.18     60.79 o 
   3   7   5      424.52      379.11     51.77 o 
   4   7   5       28.86       -2.35     65.09 o 
   5   7   5     1187.47     1202.43     69.18 o 
   6   7   5      910.64      967.55     80.17 o 
   7   7   5      286.97      511.33     73.99 o 
   8   7   5     2951.13     3116.76    195.32 o 
   9   7   5       17.09      230.69    173.27 o 
  10   7   5      121.52      332.72    187.34 o 
  11   7   5       25.43      162.13    213.02 o 
  12   7   5       57.16     -165.93    425.78 o 
  -5   8   5      567.71     1219.46    281.28 o 
  -4   8   5      111.33      -11.52    178.90 o 
  -3   8   5      608.60      470.63    150.35 o 
  -2   8   5      210.49      219.21     98.46 o 
  -1   8   5      421.53      338.17     84.04 o 
   0   8   5     1274.32     1238.19   1105.64 o 
   1   8   5     1119.12     1584.81    238.12 o 
   2   8   5      955.01     1211.08    107.54 o 
   3   8   5     4245.36     4611.58    435.38 o 
   4   8   5     1026.04     1232.38     89.92 o 
   5   8   5     3441.94     3314.40    170.80 o 
   6   8   5      519.59      634.47     72.10 o 
   7   8   5     3502.48     3807.61    175.77 o 
   8   8   5      183.48      315.50     75.57 o 
   9   8   5     1109.06     1203.55    167.05 o 
  10   8   5       27.97      292.89    265.90 o 
  11   8   5      483.50      550.08    199.60 o 
  -4   9   5      755.26      678.68    296.81 o 
  -3   9   5      108.04      -16.11    159.05 o 
  -2   9   5      662.16      782.44    171.03 o 
  -1   9   5      884.72      708.95    144.61 o 
   0   9   5      711.66      646.01     87.71 o 
   1   9   5      123.76      199.30     89.48 o 
   2   9   5        8.07      112.24     82.37 o 
   3   9   5     1354.23     1588.54    182.77 o 
   4   9   5      218.99      257.38     68.00 o 
   5   9   5      558.59      815.12    195.78 o 
   6   9   5      402.70      389.63     82.37 o 
   7   9   5        6.36       15.50    104.72 o 
   8   9   5     1113.31     1291.43    149.08 o 
   9   9   5       82.62       -6.14     94.45 o 
  10   9   5      518.18     1026.40    193.52 o 
  11   9   5       11.92      -71.58    280.83 o 
  -2  10   5        2.57      158.79    288.36 o 
  -1  10   5      596.32      780.26    167.95 o 
   0  10   5        1.44       28.18    117.91 o 
   1  10   5      117.54       86.68    126.17 o 
   2  10   5       96.98      101.20     86.52 o 
   3  10   5     1139.40     1265.29    207.59 o 
   4  10   5       64.28       21.03    121.05 o 
   5  10   5     1671.19     1940.99    289.89 o 
   6  10   5      719.81      533.44    114.76 o 
   7  10   5     1138.07     1075.55    130.12 o 
   8  10   5      354.84      132.43    122.21 o 
   9  10   5      764.90     1150.83    260.11 o 
  10  10   5      159.22      315.00    184.59 o 
   0  11   5      569.51      337.16    307.50 o 
   1  11   5      333.16      -18.41    171.28 o 
   2  11   5      950.21      873.69    334.61 o 
   3  11   5       77.80      203.77    197.70 o 
   4  11   5      238.24       96.33    189.99 o 
   5  11   5        4.07      384.55    167.48 o 
   6  11   5      163.29      257.41    145.75 o 
   7  11   5       44.75       98.16    141.57 o 
   8  11   5      107.57       88.99    163.36 o 
   9  11   5       28.94      -63.09    273.69 o 
   4  12   5        0.79     -130.27    237.90 o 
   5  12   5      448.23      135.82    366.19 o 
   6  12   5       33.22      174.74    262.14 o 
   7  12   5      696.78      288.36    234.32 o 
  -6 -12   6      532.22      454.87    350.05 o 
  -5 -12   6        0.28      277.96    214.80 o 
  -4 -12   6      826.74     1008.55    373.59 o 
  -3 -12   6       37.44      128.41    164.94 o 
  -8 -11   6        0.22     -106.03    216.46 o 
  -7 -11   6      354.10      594.33    299.33 o 
  -6 -11   6      397.96      414.16    283.64 o 
  -5 -11   6        3.46      -78.85    173.02 o 
  -4 -11   6      383.99      915.99    245.62 o 
  -3 -11   6      436.76      381.98    302.59 o 
  -2 -11   6        7.43      -79.73    149.78 o 
  -1 -11   6      518.79      409.47    145.10 o 
   0 -11   6       16.52      117.63    210.13 o 
 -10 -10   6       45.58      128.36    158.99 o 
  -9 -10   6       91.17       55.95    287.85 o 
  -8 -10   6       84.71     -180.89    207.02 o 
  -7 -10   6      217.59      117.00    164.72 o 
  -6 -10   6     1069.24      885.17    181.69 o 
  -5 -10   6      190.63      400.38    192.22 o 
  -4 -10   6      353.60      330.55    118.62 o 
  -3 -10   6       90.05      168.64    155.04 o 
  -2 -10   6     1092.37     1325.74    168.81 o 
  -1 -10   6       66.87       -7.68    124.57 o 
   0 -10   6      797.46     1028.89    181.36 o 
   1 -10   6      177.59      176.40    334.36 o 
   2 -10   6      403.19      523.88    341.95 o 
 -10  -9   6       50.90      168.87    307.24 o 
  -9  -9   6     2081.57     2264.18    414.10 o 
  -8  -9   6       37.22       34.28    126.16 o 
  -7  -9   6     3507.88     3030.70    310.75 o 
  -6  -9   6       42.24      235.98    192.35 o 
  -5  -9   6     3542.16     3265.02    403.91 o 
  -4  -9   6      649.09      986.82    166.53 o 
  -3  -9   6      430.99      341.26    126.94 o 
  -2  -9   6      266.73      671.06    157.30 o 
  -1  -9   6      678.22      667.88    100.83 o 
   0  -9   6       27.45      185.11    133.60 o 
   1  -9   6     1936.15     2135.38    213.54 o 
   2  -9   6      100.38      387.94    208.36 o 
   3  -9   6     1367.22     1205.62    381.50 o 
   4  -9   6      104.64      190.88    269.09 o 
 -11  -8   6       54.08      333.72    210.34 o 
 -10  -8   6      325.57      647.69    175.31 o 
  -9  -8   6      421.97      461.63    197.19 o 
  -8  -8   6     2604.77     2224.32    270.43 o 
  -7  -8   6      310.13      344.63    138.31 o 
  -6  -8   6      175.66      150.70    102.77 o 
  -5  -8   6      105.17      136.84     92.69 o 
  -4  -8   6      296.58      347.03     66.87 o 
  -3  -8   6       50.86      113.57     74.63 o 
  -2  -8   6      559.21      549.16    153.08 o 
  -1  -8   6      210.04      118.42    102.67 o 
   0  -8   6      999.21     1025.92    410.43 o 
   1  -8   6       28.54     -176.91    219.65 o 
   2  -8   6     1642.05     1553.51    174.74 o 
 -11  -7   6     1178.75      724.46    180.50 o 
 -10  -7   6       15.41      123.81    124.82 o 
  -9  -7   6     1901.65     2143.91    215.94 o 
  -8  -7   6      201.24      311.65    133.23 o 
  -7  -7   6    11864.08    13890.46    415.47 o 
  -6  -7   6       64.37      385.87     77.08 o 
  -5  -7   6     8100.80     7564.04    614.10 o 
  -4  -7   6      214.74      100.85     59.36 o 
  -3  -7   6     2305.61     2432.41    377.35 o 
  -2  -7   6     1040.00     1645.80    165.62 o 
  -1  -7   6     3571.59     3363.30    231.15 o 
   0  -7   6       11.22      176.35    130.31 o 
   1  -7   6     2602.67     2902.80    163.28 o 
   2  -7   6       22.70       81.28    152.03 o 
   3  -7   6     3224.61     2867.70    289.51 o 
   4  -7   6      164.31      103.29    189.79 o 
   6  -7   6      231.26      553.56    259.97 o 
 -11  -6   6      134.61       16.33    289.19 o 
 -10  -6   6      701.09      411.68    248.68 o 
  -9  -6   6      657.38      477.84    147.56 o 
  -8  -6   6      215.83      195.91    109.54 o 
  -7  -6   6     2007.60     1745.64    144.20 o 
  -6  -6   6     3100.82     3168.36    214.63 o 
  -5  -6   6      280.94      410.87     49.05 o 
  -4  -6   6       41.32       -3.37     31.53 o 
  -3  -6   6       88.43      110.45     44.93 o 
  -2  -6   6     2424.98     2349.42     93.83 o 
  -1  -6   6       74.73       44.73     22.01 o 
   0  -6   6     4702.26     4166.84    400.44 o 
   1  -6   6      281.43      316.53     43.45 o 
   2  -6   6      792.75      823.49     91.57 o 
   3  -6   6      191.74      175.22     93.09 o 
   4  -6   6     1022.45     1154.59    137.64 o 
   5  -6   6      553.93      343.69    251.33 o 
   6  -6   6      604.73      554.58    231.64 o 
 -11  -5   6      361.34      445.85    275.06 o 
 -10  -5   6       43.93      285.83    152.54 o 
  -9  -5   6     3554.06     2843.40    289.25 o 
  -8  -5   6        5.29       56.18     94.98 o 
  -7  -5   6     2154.76     2951.54    278.29 o 
  -6  -5   6      487.74      541.79     63.68 o 
  -5  -5   6     9541.08    10466.68    510.93 o 
  -4  -5   6       82.75      234.93     39.36 o 
  -3  -5   6    17311.51    16264.14   1340.66 o 
  -2  -5   6      132.52      157.09     29.80 o 
  -1  -5   6     2135.02     2027.34    131.56 o 
   0  -5   6      153.80     1540.27    508.19 o 
   1  -5   6     2648.62     2826.44    159.86 o 
   2  -5   6       42.82      252.16     75.52 o 
   3  -5   6     3225.10     3680.51    219.32 o 
   4  -5   6      717.45      637.20    156.30 o 
   5  -5   6     2847.67     2957.40    215.89 o 
   6  -5   6       28.62      129.22    152.37 o 
   7  -5   6      835.73      576.40    320.64 o 
   8  -5   6      310.64      396.56    372.51 o 
 -11  -4   6        3.25       74.39    155.72 o 
 -10  -4   6      446.66      646.26    152.01 o 
  -9  -4   6      505.22      784.26    146.22 o 
  -8  -4   6        3.63        4.99    184.85 o 
  -7  -4   6      950.83      838.85    102.79 o 
  -6  -4   6      338.98      354.30     67.57 o 
  -5  -4   6      874.76      820.18     64.37 o 
  -4  -4   6      332.58      282.43     30.06 o 
  -3  -4   6      160.04      238.82     24.47 o 
  -2  -4   6       61.17       85.13     15.98 o 
  -1  -4   6     1287.05     1140.39    109.96 o 
   0  -4   6     1001.63      901.77     78.24 o 
   1  -4   6      455.37      525.07     36.88 o 
   2  -4   6     2323.14     1852.16    112.70 o 
   3  -4   6       54.75       31.77     46.68 o 
   4  -4   6     2217.44     2504.11    169.88 o 
   5  -4   6       45.72       -3.27     88.48 o 
   6  -4   6      373.70      203.27    108.01 o 
   7  -4   6        2.77       67.75    140.65 o 
   8  -4   6      288.21      308.43    155.06 o 
   9  -4   6        1.09      359.36    382.52 o 
 -11  -3   6     1226.62     1324.92    356.68 o 
 -10  -3   6      205.63      206.57    180.54 o 
  -9  -3   6      852.53      708.07    207.66 o 
  -8  -3   6        1.75       77.19    175.82 o 
  -7  -3   6     2045.26     2271.78    230.50 o 
  -6  -3   6      388.23      311.02     51.63 o 
  -5  -3   6     5389.12     6225.04    503.62 o 
  -4  -3   6      512.91      421.87     46.30 o 
  -3  -3   6    17561.34    19730.20   1442.91 o 
  -2  -3   6     1422.69     1431.44     85.95 o 
  -1  -3   6    11477.91     8903.02   1698.03 o 
   0  -3   6     1454.53     1088.76    113.98 o 
   1  -3   6     6702.26     6828.60    264.95 o 
   2  -3   6      488.34     1144.83    301.35 o 
   3  -3   6     8154.73     8108.44    261.24 o 
   4  -3   6        6.92      462.40    137.69 o 
   5  -3   6     3717.67     4000.67    242.56 o 
   6  -3   6     1301.73     1336.20    183.76 o 
   7  -3   6     1295.40     1127.15    167.08 o 
 -11  -2   6       57.60      324.28    250.27 o 
 -10  -2   6     1182.76     1611.22    182.01 o 
  -9  -2   6      244.90      231.13    208.49 o 
  -8  -2   6      469.34      327.19     87.21 o 
  -7  -2   6     1045.23     1025.19    214.26 o 
  -6  -2   6       51.36      115.43     68.51 o 
  -5  -2   6      249.96      200.57     32.03 o 
  -4  -2   6       35.75       18.89     23.82 o 
  -3  -2   6      426.53      691.78     59.42 o 
  -2  -2   6     4152.38     5310.04    204.77 o 
  -1  -2   6      275.55      291.47     34.29 o 
   0  -2   6     3495.72     3186.63    169.12 o 
   1  -2   6     2246.60     1849.54     59.15 o 
   2  -2   6     6293.04     6156.79    281.91 o 
   3  -2   6      561.62      831.40    115.59 o 
   4  -2   6     2061.01     2078.20     78.02 o 
   5  -2   6     1696.29     1901.21    108.40 o 
   6  -2   6      373.50      578.74    152.06 o 
   7  -2   6      996.46      851.55    142.39 o 
   8  -2   6      276.72      720.11    190.18 o 
   9  -2   6      166.37      170.83    104.68 o 
 -11  -1   6      687.30      782.80    219.13 o 
 -10  -1   6       75.06      -41.91    195.15 o 
  -9  -1   6      911.22      927.41    148.71 o 
  -8  -1   6       41.22       11.91     88.61 o 
  -7  -1   6     2746.57     2214.49    190.62 o 
  -6  -1   6     1012.32     1124.74    128.96 o 
  -5  -1   6      537.31      384.87     54.53 o 
  -4  -1   6        7.35       25.31     27.20 o 
  -3  -1   6     2337.05     1329.71    893.98 o 
  -2  -1   6      442.28      271.68     74.98 o 
  -1  -1   6    34067.36    43718.79   1753.31 o 
   0  -1   6    10975.86    12085.61    477.61 o 
   1  -1   6    13741.67    12109.87    316.10 o 
   2  -1   6     2895.69     2266.08    115.07 o 
   3  -1   6    24047.82    24121.77    602.21 o 
   4  -1   6      499.44      930.40    178.50 o 
   5  -1   6     6125.53     6250.72    196.72 o 
   6  -1   6     3752.43     3456.01    130.58 o 
   7  -1   6     2413.83     2681.33    163.01 o 
   8  -1   6      380.37      459.86     92.16 o 
   9  -1   6     2449.75     2332.02    174.56 o 
  10  -1   6       26.79      -35.61    235.18 o 
 -11   0   6      356.80      736.14    289.76 o 
 -10   0   6      993.73      897.87    193.51 o 
  -9   0   6      227.27      -99.61    131.24 o 
  -8   0   6     1998.19     1993.11    170.53 o 
  -7   0   6      224.70      473.24    204.47 o 
  -6   0   6     4616.01     4458.27    324.31 o 
  -5   0   6      725.73     2951.76    659.05 o 
  -4   0   6     1835.10     1347.75    166.84 o 
  -3   0   6      165.02       55.71     20.80 o 
  -2   0   6      205.59      170.19     59.38 o 
  -1   0   6    11274.12    13141.11    500.76 o 
   0   0   6       51.36       32.10     15.31 o 
   1   0   6       93.44      238.04     21.31 o 
   2   0   6      186.12      176.80     21.83 o 
   3   0   6     1419.21     1317.20     67.14 o 
   4   0   6     1209.65     1271.44     66.10 o 
   5   0   6      612.79      676.52     60.58 o 
   6   0   6     2402.14     2330.38    105.23 o 
   7   0   6      613.78      530.72     77.62 o 
   8   0   6     1171.19     1418.03    133.82 o 
   9   0   6     1457.82     1479.37    135.07 o 
  10   0   6      812.06      598.54    206.64 o 
  11   0   6       38.67      103.85    212.92 o 
 -10   1   6        0.24     -151.07    231.71 o 
  -9   1   6     1665.40     2377.09    602.59 o 
  -8   1   6       13.45      -80.72    142.68 o 
  -7   1   6      523.93      408.46    408.52 o 
  -6   1   6     1495.83     1407.47    160.83 o 
  -5   1   6     1695.08     1821.15    123.01 o 
  -4   1   6     2526.12     2297.94     98.19 o 
  -3   1   6      778.81      630.86     53.25 o 
  -2   1   6       18.94        2.31     29.02 o 
  -1   1   6     9650.90     9191.00    529.44 o 
   0   1   6      713.47      852.05     62.91 o 
   1   1   6    34900.36    37166.64   2223.22 o 
   2   1   6    18506.98    19772.50    629.31 o 
   3   1   6      599.50      465.12     30.31 o 
   4   1   6      546.93      263.60     39.71 o 
   5   1   6     7279.77     6038.57   3158.29 o 
   6   1   6      456.15     1249.32    247.72 o 
   7   1   6     3394.72     3191.72    229.99 o 
   8   1   6     3004.99     2995.36    230.69 o 
   9   1   6     1279.69     1331.68    174.29 o 
  10   1   6        2.27      -62.46    156.12 o 
 -10   2   6      608.50     1363.77    418.57 o 
  -9   2   6      214.46      387.31    296.65 o 
  -8   2   6     2770.50     2657.69    185.16 o 
  -7   2   6       58.24       43.18    162.65 o 
  -6   2   6     3106.28     3041.53    229.28 o 
  -5   2   6       28.17      128.08     71.72 o 
  -4   2   6     6574.60     4313.76    719.94 o 
  -3   2   6      119.79      372.37    246.09 o 
  -2   2   6    20228.13    21076.22    786.53 o 
  -1   2   6     1855.84     1716.94    169.30 o 
   0   2   6      274.26      301.96     39.14 o 
   1   2   6    10849.41    14379.98    808.87 o 
   2   2   6      757.51      931.98     66.49 o 
   3   2   6      811.70      815.74     67.90 o 
   4   2   6     4098.16     3785.82    285.71 o 
   5   2   6      527.80      456.78     57.87 o 
   6   2   6     1592.73     1629.27    374.87 o 
   7   2   6     1320.45     1608.97    152.98 o 
   8   2   6     1057.42      939.59    149.16 o 
   9   2   6      849.76      480.36    472.89 o 
  -9   3   6      526.24      771.23    372.76 o 
  -8   3   6        0.11      266.41    277.51 o 
  -7   3   6     2229.38     3100.81    234.26 o 
  -6   3   6      502.46      542.58    105.41 o 
  -5   3   6     1557.49     1649.35    110.81 o 
  -4   3   6      708.96      844.61    115.77 o 
  -3   3   6     4666.18     4199.55    471.34 o 
  -2   3   6      290.55      600.30    167.83 o 
  -1   3   6     6069.43     5353.12    510.01 o 
   0   3   6     1814.73     1691.48     97.00 o 
   1   3   6     1149.55     1004.53     59.66 o 
   2   3   6      101.24      160.84     19.48 o 
   3   3   6     8108.81     8485.98    995.38 o 
   4   3   6      543.58      543.32     52.89 o 
   5   3   6     1050.52     1061.38     82.38 o 
   6   3   6      186.05      177.72     62.64 o 
   7   3   6     1305.66     1082.24    142.33 o 
   8   3   6      622.08      462.91    125.87 o 
   9   3   6      890.12     1146.29    219.59 o 
  10   3   6      997.01      706.29    219.97 o 
  12   3   6        0.06      -57.93    146.16 o 
  -8   4   6      396.47      857.68    259.46 o 
  -7   4   6      378.38      171.42    201.40 o 
  -6   4   6     1115.65     1706.04    266.16 o 
  -5   4   6      396.00      367.32    104.32 o 
  -4   4   6     2442.32     2411.61    224.20 o 
  -3   4   6      433.84      538.99     70.92 o 
  -2   4   6     5533.15     5125.93    384.99 o 
  -1   4   6      205.25      647.15     61.90 o 
   0   4   6     7426.17     7563.43    426.54 o 
   1   4   6     2901.41     2958.22    237.41 o 
   2   4   6     2202.14     2109.76     66.06 o 
   3   4   6      457.37      390.57     39.40 o 
   4   4   6     3447.90     3770.39    110.24 o 
   5   4   6     1291.71     1345.72    138.28 o 
   6   4   6      668.43      775.12    137.80 o 
   7   4   6      573.66      580.48     97.21 o 
   9   4   6      393.63      314.77    163.25 o 
  10   4   6      581.51      380.74    219.59 o 
  11   4   6      657.68      658.89    237.19 o 
  12   4   6      268.39     -173.27    268.90 o 
  -8   5   6        0.10      216.57    206.05 o 
  -7   5   6      585.56      960.54    154.98 o 
  -6   5   6      340.07      435.09    283.51 o 
  -5   5   6     3791.88     3535.55    660.04 o 
  -4   5   6      231.87      149.19     67.35 o 
  -3   5   6     4012.90     4338.82    564.79 o 
  -2   5   6      210.17      355.71     96.01 o 
  -1   5   6     2818.82     2794.59    130.11 o 
   0   5   6      102.27      195.66     44.92 o 
   1   5   6      791.44      771.75     37.07 o 
   2   5   6       92.03       67.11     27.48 o 
   3   5   6      928.32      850.39     39.57 o 
   4   5   6     1670.46     1607.08     67.66 o 
   5   5   6      749.91      960.00     59.02 o 
   6   5   6      731.26      787.61     85.05 o 
   7   5   6      387.02      347.63    157.58 o 
   8   5   6      241.23      276.81    131.16 o 
   9   5   6     3112.34     3425.73    183.75 o 
  10   5   6     1089.97     1510.76    250.46 o 
  12   5   6      273.03      -43.83    274.20 o 
  -7   6   6      426.36      646.40    371.49 o 
  -6   6   6      134.62      176.02    170.37 o 
  -5   6   6     1056.28      957.32    287.34 o 
  -4   6   6       28.11       -9.84    116.47 o 
  -3   6   6      258.90      269.06     84.36 o 
  -2   6   6      342.27      570.05     92.61 o 
  -1   6   6       67.07       93.05     50.73 o 
   0   6   6     3589.25     3128.99    292.07 o 
   1   6   6      185.21     1902.24    247.29 o 
   2   6   6     3135.08     3031.46    360.46 o 
   3   6   6      119.00       94.46     42.37 o 
   4   6   6      777.31      634.12     54.12 o 
   5   6   6      666.31      616.81     55.49 o 
   6   6   6      440.35      513.62     69.53 o 
   7   6   6      110.83      132.59    107.47 o 
   8   6   6      599.19      941.60    105.99 o 
   9   6   6     1078.03     1095.00    145.49 o 
  10   6   6      379.94      449.98    149.96 o 
  11   6   6      219.12      -40.09    140.27 o 
  12   6   6       95.37      237.32    375.57 o 
  -6   7   6      108.90       67.98    496.62 o 
  -5   7   6     1038.05     1377.36    327.98 o 
  -4   7   6       28.69        0.23    135.49 o 
  -3   7   6     2786.11     3130.76    381.72 o 
  -2   7   6       22.70       36.72     67.58 o 
  -1   7   6     2527.68     2781.93    202.62 o 
   0   7   6      555.47      692.03    132.33 o 
   1   7   6     1695.82     1638.34    167.40 o 
   2   7   6       84.73      319.44     62.26 o 
   3   7   6      321.34      349.89     43.27 o 
   4   7   6       13.60       26.33     42.94 o 
   5   7   6      132.28      133.81     72.98 o 
   6   7   6        0.02       32.66     45.37 o 
   7   7   6      903.76     1106.16     92.49 o 
   8   7   6      335.21      409.06    190.50 o 
   9   7   6     1882.01     1804.41    303.86 o 
  10   7   6        7.19       -8.67    127.67 o 
  11   7   6     1490.97     1414.04    213.54 o 
  12   7   6      407.83      340.70    196.43 o 
  -5   8   6      216.21      469.99    370.34 o 
  -4   8   6      215.70      201.02    232.31 o 
  -3   8   6     1073.87     1100.69    181.60 o 
  -2   8   6      203.91      190.19    116.17 o 
  -1   8   6        2.92      -52.94     79.58 o 
   0   8   6     2766.25     2897.32    242.29 o 
   1   8   6       18.92       24.01     62.74 o 
   2   8   6     2373.24     2363.15    191.12 o 
   3   8   6      586.86      724.81     86.12 o 
   4   8   6      892.21      794.95     73.46 o 
   5   8   6       22.16       16.89     59.84 o 
   6   8   6     1233.62     1278.51     88.00 o 
   7   8   6      624.70      626.70     84.47 o 
   8   8   6       59.21      148.13    134.07 o 
   9   8   6       95.19      -61.86    119.99 o 
  10   8   6       32.94       -8.17    167.27 o 
  11   8   6      253.90      295.57    254.04 o 
  -4   9   6       80.81      104.37    220.78 o 
  -3   9   6      887.50      651.20    215.38 o 
  -2   9   6      146.21      -23.75    134.85 o 
  -1   9   6     2095.63     2500.55    174.37 o 
   0   9   6      217.42       32.65     98.03 o 
   1   9   6      915.58     1025.91    160.85 o 
   2   9   6      127.56      292.01     80.35 o 
   3   9   6      502.79      416.79    100.89 o 
   4   9   6      244.14      307.77     81.79 o 
   5   9   6     1708.11     1709.02    143.12 o 
   6   9   6       48.96      -46.43     57.89 o 
   7   9   6      426.61      335.29     82.68 o 
   8   9   6      498.77      431.13     84.04 o 
   9   9   6      547.27      741.23    134.78 o 
  10   9   6      192.30      -73.02    136.77 o 
  11   9   6     1432.24     2006.07    366.19 o 
  -2  10   6      522.06      471.39    376.27 o 
  -1  10   6       60.18      199.45    147.65 o 
   0  10   6     1430.62     1092.73    142.21 o 
   1  10   6      119.34      185.36    113.40 o 
   2  10   6     1565.92     1270.93    208.72 o 
   3  10   6       51.79      -24.90     86.66 o 
   4  10   6     2017.42     1816.34    164.82 o 
   5  10   6       43.70      124.85    141.37 o 
   6  10   6     1254.71      946.83    155.02 o 
   7  10   6       76.65       92.77    136.72 o 
   8  10   6      345.38      208.61    133.88 o 
   9  10   6       37.79       33.76    112.48 o 
  10  10   6      146.16      334.80    226.83 o 
   0  11   6       25.86      -36.68    241.21 o 
   1  11   6     1593.37     1740.66    553.62 o 
   2  11   6        3.61      -61.95    327.78 o 
   3  11   6      661.45      832.80    316.56 o 
   4  11   6       63.11      -22.84    197.58 o 
   5  11   6      920.23      543.54    255.06 o 
   6  11   6        1.35      -15.24    133.30 o 
   7  11   6      290.00       81.88    439.46 o 
   8  11   6        0.91       18.52    175.55 o 
   9  11   6      177.00      100.22    189.03 o 
   4  12   6      138.86     -107.94    349.03 o 
   5  12   6       31.72      164.28    273.18 o 
   6  12   6      391.65      407.91    297.35 o 
   7  12   6      142.32     -169.95    169.95 o 
  -6 -12   7       17.08      458.89    341.31 o 
  -5 -12   7      828.58     1110.37    275.34 o 
  -4 -12   7      140.07       48.29    620.80 o 
  -8 -11   7      171.57      231.01    215.57 o 
  -7 -11   7       20.95      -71.77    197.32 o 
  -6 -11   7      517.32      157.26    313.75 o 
  -5 -11   7      290.60     -126.32    268.77 o 
  -4 -11   7      201.86      677.39    210.78 o 
  -3 -11   7       73.48      -19.32    157.07 o 
  -2 -11   7       36.60     -142.02    142.02 o 
  -1 -11   7      514.40      345.17    222.72 o 
   0 -11   7       68.77       36.02    287.85 o 
  -9 -10   7      229.17     -134.23    206.38 o 
  -8 -10   7      105.50        4.07    145.78 o 
  -7 -10   7      520.39      695.57    281.85 o 
  -6 -10   7      218.07      454.99    227.43 o 
  -5 -10   7     2119.55     1814.30    290.85 o 
  -4 -10   7      358.51      261.80    158.18 o 
  -3 -10   7      763.56      914.68    313.24 o 
  -2 -10   7       52.36      134.28    125.45 o 
  -1 -10   7     1373.33     1298.35    229.47 o 
   0 -10   7       33.51     -156.59    156.59 o 
   1 -10   7     1820.84     1736.53    303.93 o 
   2 -10   7       87.99      423.98    188.95 o 
 -10  -9   7      509.42      377.80    242.81 o 
  -9  -9   7       29.11      193.19    137.09 o 
  -8  -9   7      784.27      956.97    151.08 o 
  -7  -9   7       13.93      131.61    212.82 o 
  -6  -9   7     1954.32     1964.67    209.19 o 
  -5  -9   7        1.34      226.68    151.02 o 
  -4  -9   7     2059.44     1579.98    172.68 o 
  -3  -9   7      161.79      165.05    109.23 o 
  -2  -9   7      698.63      763.32    257.77 o 
  -1  -9   7       27.48       78.61    116.72 o 
   0  -9   7     1336.61     1662.08    279.94 o 
   1  -9   7       11.53      241.41    201.72 o 
   2  -9   7       66.71      227.05    265.33 o 
   3  -9   7      318.45      301.25    365.36 o 
   4  -9   7       30.17      613.08    433.18 o 
 -11  -8   7      396.62      301.82    222.71 o 
 -10  -8   7        0.30      292.15    244.05 o 
  -9  -8   7      544.08      514.70    142.81 o 
  -8  -8   7      141.21      133.53    189.86 o 
  -7  -8   7     1033.90     1425.40    254.87 o 
  -6  -8   7       52.20      116.56     99.46 o 
  -5  -8   7     2773.45     2194.22    257.82 o 
  -4  -8   7      325.46      172.86     77.94 o 
  -3  -8   7      496.81      683.17    102.31 o 
  -2  -8   7      136.42      176.75     62.16 o 
  -1  -8   7        6.21       36.64     85.09 o 
   0  -8   7      114.21      255.63    204.02 o 
   1  -8   7     3370.35     3731.88    314.45 o 
   2  -8   7      310.49      398.28    227.31 o 
 -11  -7   7       23.34      156.81    196.25 o 
 -10  -7   7      145.43       61.08     97.39 o 
  -9  -7   7      158.77       57.13    139.85 o 
  -8  -7   7     1422.09     1550.18    108.15 o 
  -7  -7   7      722.16      929.57     98.88 o 
  -6  -7   7     1062.30     1462.78    229.99 o 
  -5  -7   7        0.21       51.05     62.82 o 
  -4  -7   7     1295.50     1268.14    188.08 o 
  -3  -7   7      100.32      281.32     72.76 o 
  -2  -7   7     4526.04     3900.90    300.56 o 
  -1  -7   7        0.12      450.89     93.99 o 
   0  -7   7     3137.66     3202.38    238.47 o 
   1  -7   7      621.72      616.97    102.68 o 
   2  -7   7     1390.43     1291.94    194.51 o 
   3  -7   7      224.33      154.13    162.04 o 
   4  -7   7       76.39     -106.48    155.73 o 
 -11  -6   7      780.50      464.37    184.56 o 
 -10  -6   7       69.12      -45.55    141.63 o 
  -9  -6   7     1702.54     1539.97    170.07 o 
  -8  -6   7      319.55      314.14     80.39 o 
  -7  -6   7     2266.28     2251.70    121.92 o 
  -6  -6   7      739.68      915.83     77.46 o 
  -5  -6   7     2840.62     2578.25    187.66 o 
  -4  -6   7        2.82       39.19     40.94 o 
  -3  -6   7     1041.14      780.35     72.20 o 
  -2  -6   7        0.09       12.13     19.29 o 
  -1  -6   7     1990.95     1612.05     99.00 o 
   0  -6   7     1070.84     1403.73    148.83 o 
   1  -6   7      425.60      500.91     51.62 o 
   2  -6   7      667.77      795.58     89.85 o 
   3  -6   7     1796.15     1904.88    132.94 o 
   4  -6   7      495.50      316.33    120.80 o 
   5  -6   7     1957.43     1947.88    213.37 o 
   7  -6   7      964.04      667.18    362.55 o 
 -11  -5   7      699.38      570.05    202.10 o 
 -10  -5   7      542.62      733.42    125.66 o 
  -9  -5   7      127.03      595.88    163.16 o 
  -8  -5   7      498.84      568.00     92.77 o 
  -7  -5   7      493.80      433.49     99.08 o 
  -6  -5   7      674.86     1108.67    147.40 o 
  -5  -5   7      173.87      323.83     51.20 o 
  -4  -5   7     1604.10     2775.92    255.47 o 
  -3  -5   7       18.59        1.59     24.62 o 
  -2  -5   7     6732.22     6118.01    533.43 o 
  -1  -5   7     3521.52     3378.24    236.51 o 
   0  -5   7     8116.50     7822.86    434.31 o 
   1  -5   7     1415.85     1779.93    136.13 o 
   2  -5   7     1879.99     1861.97    156.91 o 
   3  -5   7      610.67      570.30     68.44 o 
   4  -5   7      555.36      457.87    134.93 o 
   5  -5   7      578.09      384.88    180.03 o 
   6  -5   7      185.92      199.74    162.74 o 
   7  -5   7       64.02     -172.50    321.02 o 
   8  -5   7      487.40      362.04    261.31 o 
 -11  -4   7      700.39      291.24    320.45 o 
 -10  -4   7       17.17      159.17    212.51 o 
  -9  -4   7     2378.72     1964.60    270.91 o 
  -8  -4   7        2.83      149.23    189.41 o 
  -7  -4   7     3154.69     2801.79    144.03 o 
  -6  -4   7     1224.94     1145.48    110.98 o 
  -5  -4   7     8115.63     6976.13    448.28 o 
  -4  -4   7      842.00      922.19     53.43 o 
  -3  -4   7    18265.89    18584.60   1193.31 o 
  -2  -4   7        1.54       34.28     17.55 o 
  -1  -4   7      234.75      223.83     52.25 o 
   0  -4   7      521.22      652.12     42.10 o 
   1  -4   7     1968.64     1643.26     55.53 o 
   2  -4   7       46.62      767.18    136.71 o 
   3  -4   7     4382.57     3955.72    154.61 o 
   4  -4   7      102.38      253.38    189.44 o 
   5  -4   7     1908.33     1927.31    262.11 o 
   6  -4   7       56.18      135.06    104.63 o 
   7  -4   7     1224.63     1394.22    148.96 o 
   8  -4   7      551.04      557.40    182.90 o 
   9  -4   7     1193.90     1215.08    235.02 o 
 -11  -3   7      330.89      499.46    339.91 o 
 -10  -3   7      145.77      205.87    184.24 o 
  -9  -3   7     1133.42     1158.42    145.70 o 
  -8  -3   7       27.89       21.37    118.98 o 
  -7  -3   7      215.20      388.08    251.64 o 
  -6  -3   7       71.34      129.65     70.77 o 
  -5  -3   7       12.07        1.91     21.75 o 
  -4  -3   7     5255.02     8497.98    565.44 o 
  -3  -3   7       54.56       31.76     30.29 o 
  -2  -3   7     3213.73     6335.35    490.55 o 
  -1  -3   7      264.44      263.99     40.18 o 
   0  -3   7     5614.23     4677.43    433.45 o 
   1  -3   7     4066.58     4341.16    164.68 o 
   2  -3   7     5603.37     5398.56    327.26 o 
   3  -3   7     1485.86     2102.20    130.48 o 
   4  -3   7     1612.20     1602.83     90.05 o 
   5  -3   7      615.15      917.18    253.82 o 
   6  -3   7      701.48      678.51     82.25 o 
   9  -3   7        0.41      323.70    349.41 o 
 -11  -2   7      575.98      791.55    200.49 o 
 -10  -2   7       11.22        1.77    137.99 o 
  -9  -2   7     1275.26     1368.94    229.16 o 
  -8  -2   7      103.71      -50.23    197.51 o 
  -7  -2   7     6103.70     5700.73    220.43 o 
  -6  -2   7      310.68      243.35     60.69 o 
  -5  -2   7     7706.59     5928.10    610.53 o 
  -4  -2   7     1075.60      876.96    120.05 o 
  -3  -2   7    16365.23    15578.29    590.54 o 
  -2  -2   7      851.33      737.47     58.59 o 
  -1  -2   7    15195.40    13136.80   1498.74 o 
   0  -2   7      643.58      599.04     42.74 o 
   1  -2   7     3704.99     3519.90    243.64 o 
   2  -2   7      214.85      423.20    866.82 o 
   3  -2   7     4342.29     4082.29    158.53 o 
   4  -2   7       23.95      992.25    175.32 o 
   5  -2   7     1383.03     1205.34     78.06 o 
   6  -2   7      240.84      245.75    115.39 o 
   7  -2   7      650.74      772.51    106.16 o 
   8  -2   7      807.95      688.17    275.06 o 
   9  -2   7     1519.76     1547.07    140.72 o 
  10  -2   7       17.48       84.79    244.59 o 
 -11  -1   7       93.38       13.59    152.63 o 
 -10  -1   7      588.93      259.08    272.79 o 
  -9  -1   7      466.47      442.04    125.86 o 
  -8  -1   7        4.28      127.74    101.50 o 
  -7  -1   7      565.38      805.27    121.73 o 
  -6  -1   7     2640.63     2435.06    114.31 o 
  -5  -1   7     1398.55     1438.31    201.23 o 
  -4  -1   7     3541.52     2798.17    228.41 o 
  -3  -1   7      383.80      393.32     24.57 o 
  -2  -1   7     4052.24     7140.39    447.26 o 
  -1  -1   7      994.35      952.18     60.64 o 
   0  -1   7     4036.86     8044.39    506.02 o 
   1  -1   7     1831.61     1748.52     79.63 o 
   2  -1   7     5621.22     4917.57    207.64 o 
   3  -1   7      424.55      762.41    272.97 o 
   4  -1   7     3268.61     3127.01    114.66 o 
   5  -1   7       74.52      436.44     89.69 o 
   6  -1   7      369.07      445.50     53.48 o 
   7  -1   7       79.10      355.00    231.95 o 
   8  -1   7      962.62     1103.10    164.53 o 
   9  -1   7      159.62      -13.86    116.52 o 
  10  -1   7      353.74      188.01    196.88 o 
 -10   0   7       12.59     -104.74    173.37 o 
  -9   0   7     1419.67     1604.83    175.19 o 
  -8   0   7      113.71       42.88     89.34 o 
  -7   0   7     3085.38     2980.76    180.36 o 
  -6   0   7     1600.22     1701.12    222.52 o 
  -5   0   7     5825.35     5168.14    203.51 o 
  -4   0   7     1557.98     1493.58    250.56 o 
  -3   0   7     1556.33     1314.76    206.95 o 
  -2   0   7       27.00       83.89     17.82 o 
  -1   0   7    21803.69    22049.57   1004.28 o 
   0   0   7     2260.74     2261.05    143.75 o 
   1   0   7    36508.98    32553.34   1691.78 o 
   2   0   7      306.59      338.45     28.65 o 
   3   0   7       98.22       96.20     72.49 o 
   4   0   7      196.23      401.88    252.03 o 
   5   0   7      834.71      694.60     78.29 o 
   6   0   7        7.98      425.36     90.87 o 
   7   0   7      885.39     1048.92    112.54 o 
   8   0   7       39.80       56.64    252.79 o 
   9   0   7      843.94     1139.90    254.07 o 
  10   0   7       28.55     -110.62    175.57 o 
  11   0   7     1183.91      935.80    238.37 o 
 -10   1   7      719.03      878.28    348.84 o 
  -9   1   7      217.13      205.36    147.06 o 
  -8   1   7     1508.44     1411.92    144.19 o 
  -7   1   7      354.22     3843.85   2135.69 o 
  -6   1   7      205.53      203.60     74.76 o 
  -5   1   7      310.61      986.44    194.39 o 
  -4   1   7     6021.87     5600.64    610.24 o 
  -3   1   7      637.08      809.90    135.03 o 
  -2   1   7     6635.12     5939.47    760.58 o 
  -1   1   7     1406.77     1531.92     74.81 o 
   0   1   7    10190.82    19386.86   2391.96 o 
   1   1   7     2926.87     2687.72     97.11 o 
   2   1   7     1724.59     4974.06    405.81 o 
   3   1   7       54.73       25.55     26.10 o 
   4   1   7     4454.67     4095.06    121.96 o 
   5   1   7       31.53      112.43     51.25 o 
   6   1   7     9978.03     9057.90    305.17 o 
   7   1   7       75.41      218.03     74.10 o 
   8   1   7      417.57      735.57    181.24 o 
   9   1   7       72.01      281.28    195.79 o 
  10   1   7      162.73      250.64    125.82 o 
 -10   2   7      364.63     -179.01    234.71 o 
  -9   2   7       75.74      218.88    256.21 o 
  -8   2   7      235.32      188.01    200.64 o 
  -7   2   7      994.83     1180.06    122.27 o 
  -6   2   7      289.33      269.61    125.33 o 
  -5   2   7     1918.19     1846.39    111.62 o 
  -4   2   7       38.42      115.58     49.74 o 
  -3   2   7     3768.63     2978.65    251.10 o 
  -2   2   7      230.18      190.84    525.46 o 
  -1   2   7     8581.44     7763.65    760.86 o 
   0   2   7      670.44      561.00     48.70 o 
   1   2   7    19335.10    18498.98    467.43 o 
   2   2   7     3187.70     3852.61    301.35 o 
   3   2   7     5521.24     5132.07    269.01 o 
   4   2   7      987.48      895.42     47.23 o 
   5   2   7      942.61      598.52     49.61 o 
   6   2   7      567.28      636.63    196.49 o 
   7   2   7     1763.01     1656.91    171.29 o 
   8   2   7      127.04       74.58     97.23 o 
   9   2   7      895.18      930.02    177.74 o 
  -9   3   7        3.33       26.73    243.45 o 
  -8   3   7      647.04     1149.67    332.44 o 
  -7   3   7      457.65      298.82    212.70 o 
  -6   3   7     1738.57     1772.13    160.64 o 
  -5   3   7      105.10        5.99     93.67 o 
  -4   3   7     2717.34     2922.96    141.72 o 
  -3   3   7      191.92     1363.81   1163.88 o 
  -2   3   7     1847.80     1774.36     98.04 o 
  -1   3   7       12.52      -22.21     22.21 o 
   0   3   7     3407.59     3447.70    367.84 o 
   1   3   7        8.39        5.94     16.32 o 
   2   3   7      133.96     1040.46    134.45 o 
   3   3   7     1124.15      991.00     64.21 o 
   4   3   7     6295.84     6902.01    913.10 o 
   5   3   7      272.02      406.54     49.57 o 
   6   3   7     5487.63     6921.27    629.54 o 
   7   3   7      261.17      185.69     76.38 o 
   8   3   7     2130.78     2069.00    130.50 o 
   9   3   7        6.12     -103.57    103.57 o 
  10   3   7      662.02     1008.46    167.80 o 
  11   3   7        4.25     -118.98    221.56 o 
  -8   4   7      159.68     -257.55    306.16 o 
  -7   4   7       93.54      518.22    272.47 o 
  -6   4   7      177.65      172.31    162.23 o 
  -5   4   7      380.05      401.77    110.59 o 
  -4   4   7       27.48       29.34     55.67 o 
  -3   4   7     1476.11     1330.49    129.78 o 
  -2   4   7      561.53      563.01     60.73 o 
  -1   4   7     4558.57     4129.91    353.40 o 
   0   4   7      272.35      209.40    123.91 o 
   1   4   7    16343.31    16222.87    546.60 o 
   2   4   7     1021.62     1131.42     54.94 o 
   3   4   7    13723.84    13092.28    415.54 o 
   4   4   7      511.94      548.04     42.81 o 
   5   4   7     1662.45     1733.48     98.47 o 
   6   4   7      662.06      676.50     79.57 o 
   8   4   7        8.33      -24.06     85.61 o 
   9   4   7     2017.17     1737.62    197.45 o 
  10   4   7      394.57      442.17    220.29 o 
  12   4   7        0.88      201.66    231.84 o 
  -8   5   7      602.62     -210.33    619.62 o 
  -7   5   7      311.34      369.07    231.64 o 
  -6   5   7     1619.11     1708.86    175.48 o 
  -5   5   7      149.86       91.96    207.43 o 
  -4   5   7     4542.36     4097.84    667.12 o 
  -3   5   7       95.69       -9.65    126.21 o 
  -2   5   7     2914.48     2930.72    174.26 o 
  -1   5   7     2453.45     3112.87    245.06 o 
   0   5   7      182.26      108.25     33.30 o 
   1   5   7     1298.48     1237.47    118.73 o 
   2   5   7      390.01      574.62     37.15 o 
   3   5   7      242.61      331.75     28.17 o 
   4   5   7      821.31      887.53     87.94 o 
   5   5   7        9.83       66.59     25.90 o 
   6   5   7      804.31     1003.47     93.60 o 
   7   5   7        1.36       86.16     78.11 o 
   8   5   7      591.34      805.62    186.28 o 
   9   5   7      114.64      137.69    124.44 o 
  10   5   7      563.16      770.79    210.14 o 
  12   5   7      484.97      952.99    315.98 o 
  -7   6   7      336.15      293.28    223.69 o 
  -6   6   7      719.13      963.88    206.55 o 
  -5   6   7      490.53      818.63    138.51 o 
  -4   6   7       27.33      141.52    106.00 o 
  -3   6   7      549.59      607.40    147.86 o 
  -2   6   7        1.82        3.63     77.51 o 
  -1   6   7       61.45      340.04     62.94 o 
   0   6   7       79.14      129.81     58.33 o 
   1   6   7     7927.60     7885.61    631.87 o 
   2   6   7      895.92      830.68     58.77 o 
   3   6   7     9261.45     9683.21    782.50 o 
   4   6   7       10.92       47.55     40.70 o 
   5   6   7     1629.64     1432.00     84.60 o 
   6   6   7      211.02      305.64     67.48 o 
   7   6   7     1677.08     2006.76    141.63 o 
   8   6   7      379.73      292.68     86.50 o 
   9   6   7     1938.86     2023.41    174.56 o 
  10   6   7       69.89      333.34    153.00 o 
  12   6   7       37.78      155.09    372.44 o 
  -6   7   7      743.96      758.41    245.96 o 
  -5   7   7      145.94       30.47    175.41 o 
  -4   7   7     1294.43     1853.88    174.24 o 
  -3   7   7       11.82       31.44     88.69 o 
  -2   7   7     3083.35     3514.41    488.74 o 
  -1   7   7       33.18       52.70     72.18 o 
   0   7   7     4024.34     4089.02    252.62 o 
   1   7   7      450.61     1868.09    225.41 o 
   2   7   7     2030.82     1823.96    247.80 o 
   3   7   7      134.10      150.30     47.96 o 
   4   7   7       94.65       24.58     59.27 o 
   5   7   7      180.36      151.45     50.01 o 
   6   7   7     1155.38     1314.21     76.45 o 
   7   7   7       22.31       68.27     75.63 o 
   8   7   7     1253.45     1563.64    227.37 o 
   9   7   7       46.27      104.31    251.36 o 
  10   7   7       74.08      -96.59    183.35 o 
  11   7   7       18.19     -242.94    242.94 o 
  12   7   7      105.81     -313.94    359.36 o 
  -5   8   7      183.47      371.47    200.29 o 
  -4   8   7      541.99      618.95    160.40 o 
  -3   8   7      915.88      537.53    259.36 o 
  -2   8   7      799.88      789.28    180.68 o 
  -1   8   7      384.21      274.74    136.66 o 
   0   8   7       24.46      298.34    211.08 o 
   1   8   7        4.85      203.35     71.14 o 
   2   8   7      179.18      286.76     82.52 o 
   3   8   7     1911.25     2253.72    168.17 o 
   4   8   7      180.45      296.36     74.79 o 
   5   8   7     1886.28     1896.46     88.03 o 
   6   8   7      280.61      371.00    105.26 o 
   7   8   7     2388.75     2273.83    123.06 o 
   8   8   7      322.69      366.00    139.39 o 
   9   8   7      720.05     1030.57    150.77 o 
  10   8   7      551.77      400.90    313.94 o 
  11   8   7      135.69       25.39    373.91 o 
  -3   9   7       71.96      269.73    165.86 o 
  -2   9   7      848.60      571.84    134.15 o 
  -1   9   7       11.21       52.06    143.59 o 
   0   9   7      782.23      935.60    277.84 o 
   1   9   7      676.19      647.10    175.32 o 
   2   9   7     2376.70     2517.46    230.52 o 
   3   9   7        5.27      306.40     94.15 o 
   4   9   7      953.45      996.61    159.68 o 
   5   9   7        3.70       60.49    115.89 o 
   6   9   7      315.91      360.59    108.02 o 
   7   9   7       43.20      165.05     72.45 o 
   8   9   7      220.85      326.59     93.71 o 
   9   9   7        1.27       69.93    108.91 o 
  10   9   7      268.54      133.21    351.01 o 
  11   9   7       65.10      -22.14    276.43 o 
  -2  10   7        4.02      174.46    231.15 o 
  -1  10   7      603.66      593.30    212.55 o 
   0  10   7      842.85      821.88    150.68 o 
   1  10   7       34.81      -52.97    127.52 o 
   2  10   7      245.13      116.06    105.78 o 
   3  10   7      153.60       62.72    133.18 o 
   4  10   7      248.70       95.82    110.11 o 
   5  10   7     1486.52     1407.47    208.10 o 
   6  10   7       77.91      258.79    128.05 o 
   7  10   7      704.73      490.15    110.49 o 
   8  10   7       52.00      -49.11    143.64 o 
   9  10   7      780.31      537.92    148.57 o 
  10  10   7       19.52       13.70    166.18 o 
   0  11   7      382.42      527.34    334.10 o 
   1  11   7       31.08      165.64    164.26 o 
   2  11   7      994.93      851.04    281.21 o 
   3  11   7        4.31      -50.59    305.20 o 
   4  11   7     1863.43      951.58    316.56 o 
   5  11   7       57.41      112.86    271.84 o 
   6  11   7      146.52      -57.16    296.65 o 
   7  11   7        3.38      -19.57    142.27 o 
   8  11   7        6.41      157.09    174.00 o 
   9  11   7        7.80      120.64    244.98 o 
   4  12   7       72.74      200.77    263.61 o 
   5  12   7      246.08      365.68    213.33 o 
   6  12   7       18.74      123.38    210.40 o 
   7  12   7      569.64      206.13    224.88 o 
  -8 -11   8       59.93       89.70    310.30 o 
  -7 -11   8     1219.98     1067.37    273.11 o 
  -6 -11   8      222.60      574.17    230.05 o 
  -5 -11   8      254.30      465.39    332.31 o 
  -4 -11   8       91.86      200.38    305.78 o 
  -3 -11   8      777.20      568.72    168.49 o 
  -2 -11   8       84.85      587.37    336.72 o 
  -1 -11   8     1207.76      777.92    232.35 o 
   0 -11   8       70.10       82.33    247.50 o 
  -9 -10   8       70.42     -112.79    195.15 o 
  -8 -10   8       43.92       93.91    129.94 o 
  -7 -10   8        0.56     -111.20    246.70 o 
  -6 -10   8      718.74      617.10    269.09 o 
  -5 -10   8       62.79      157.96    242.74 o 
  -4 -10   8      534.54      364.66    262.90 o 
  -3 -10   8      219.08      108.14    182.70 o 
  -2 -10   8      421.81      444.68    105.80 o 
  -1 -10   8       34.61     -152.09    152.09 o 
   0 -10   8      514.67      686.87    167.27 o 
   1 -10   8        0.12     -221.12    237.77 o 
   2 -10   8      300.86     -215.48    347.05 o 
 -10  -9   8        0.22     -233.30    321.53 o 
  -9  -9   8      549.09      570.63    160.73 o 
  -8  -9   8        6.49     -116.03    116.03 o 
  -7  -9   8      166.01       95.82    158.60 o 
  -6  -9   8       13.02       73.17    134.99 o 
  -5  -9   8     2332.32     2253.43    175.21 o 
  -4  -9   8      174.85      275.68    104.79 o 
  -3  -9   8      992.24     1119.58    142.08 o 
  -2  -9   8      628.34      465.35     87.81 o 
  -1  -9   8     2875.99     3148.01    229.36 o 
   0  -9   8       25.77      464.95    171.68 o 
   1  -9   8     4104.79     3798.69    229.81 o 
   2  -9   8       17.29       72.92    306.99 o 
   3  -9   8      486.16      983.10    366.25 o 
 -11  -8   8        2.69     -154.07    184.50 o 
 -10  -8   8      557.48      754.27    174.18 o 
  -9  -8   8       14.42       95.23    140.51 o 
  -8  -8   8     2148.73     2097.49    302.46 o 
  -7  -8   8       28.14       89.31     96.06 o 
  -6  -8   8      369.93      592.09    185.84 o 
  -5  -8   8        2.48       23.67     89.84 o 
  -4  -8   8      664.48      513.32     89.39 o 
  -3  -8   8      705.59      603.85     76.68 o 
  -2  -8   8      540.05      389.25     79.91 o 
  -1  -8   8      137.69       95.56     81.67 o 
   0  -8   8      410.35      895.57    214.04 o 
   1  -8   8      271.28      410.53    182.33 o 
   2  -8   8     1236.42     1189.10    262.84 o 
   3  -8   8       23.52      177.54    188.01 o 
 -11  -7   8      441.12      483.19    210.78 o 
 -10  -7   8      179.68      124.88    169.49 o 
  -9  -7   8      114.75      263.41    155.34 o 
  -8  -7   8      472.37      404.57     99.67 o 
  -7  -7   8      650.89      789.76    128.23 o 
  -6  -7   8      260.16      478.36    125.01 o 
  -5  -7   8       20.44       17.32     62.24 o 
  -4  -7   8       54.52      145.78     62.33 o 
  -3  -7   8     2904.71     2913.81    323.73 o 
  -2  -7   8     1649.74     2436.63    145.59 o 
  -1  -7   8     5814.52     4871.59    344.56 o 
   0  -7   8     2408.76     2671.50    348.29 o 
   1  -7   8     5252.20     5722.18    251.27 o 
   2  -7   8      141.09      306.33    127.69 o 
   3  -7   8     3317.72     3529.20    315.28 o 
   4  -7   8       26.46      157.77    163.06 o 
   5  -7   8      213.28      309.79    247.34 o 
 -11  -6   8       59.21      119.94    304.24 o 
 -10  -6   8     1941.76     1605.37    285.93 o 
  -9  -6   8       22.95       40.65    126.95 o 
  -8  -6   8     1635.77     1624.88    157.68 o 
  -7  -6   8        7.39      144.03     95.75 o 
  -6  -6   8     2740.75     2930.78    130.10 o 
  -5  -6   8      247.45      241.88     40.77 o 
  -4  -6   8      283.75      347.64     42.49 o 
  -3  -6   8      367.86      438.63     40.70 o 
  -2  -6   8       25.98       -2.40     41.23 o 
  -1  -6   8      319.82      631.21     92.79 o 
   0  -6   8     1406.75     1524.92    107.16 o 
   1  -6   8       50.34       39.94     57.55 o 
   2  -6   8      357.20      367.69     81.34 o 
   3  -6   8       98.48      168.78     92.59 o 
   4  -6   8     1245.62     1049.77    174.67 o 
   5  -6   8       53.35       10.53    155.02 o 
   6  -6   8      420.20      528.87    239.43 o 
   7  -6   8        1.73       82.23    295.31 o 
 -11  -5   8      295.33      106.58    166.73 o 
 -10  -5   8      439.87      593.97    137.42 o 
  -9  -5   8      455.01      333.81    104.46 o 
  -8  -5   8      184.18       66.06     72.61 o 
  -7  -5   8      390.24      417.19     76.09 o 
  -6  -5   8       44.48      140.80     49.60 o 
  -5  -5   8       27.71       31.49     26.49 o 
  -4  -5   8     2408.80     2458.49    219.04 o 
  -3  -5   8     3065.81     2695.28    160.00 o 
  -2  -5   8      366.55      274.76     43.80 o 
  -1  -5   8     7086.61     6756.00    333.69 o 
   0  -5   8      547.25     1094.89     56.19 o 
   1  -5   8     3753.41     3752.26    235.76 o 
   2  -5   8      561.09      512.48     65.76 o 
   3  -5   8     4572.27     4555.23    152.94 o 
   4  -5   8      254.81      251.23    139.01 o 
   5  -5   8     3544.34     3645.89    245.49 o 
   6  -5   8      525.29      639.26    130.01 o 
   7  -5   8     1343.27     1592.16    198.02 o 
   8  -5   8       90.16      148.90    263.10 o 
 -11  -4   8       20.15      190.11    162.39 o 
 -10  -4   8      973.11      854.81    208.04 o 
  -9  -4   8      107.90      744.37    223.92 o 
  -8  -4   8     3663.15     3354.96    187.02 o 
  -7  -4   8       79.91      205.22     68.81 o 
  -6  -4   8     1776.40     1655.17    103.11 o 
  -5  -4   8     1892.46     2120.60    111.73 o 
  -4  -4   8     1585.58     1728.24     76.86 o 
  -3  -4   8     9406.51    11239.93    612.11 o 
  -2  -4   8       35.88      231.16    109.38 o 
  -1  -4   8        1.25       63.73     64.56 o 
   0  -4   8        6.34       32.34     24.20 o 
   1  -4   8     1635.23     2769.25    141.03 o 
   2  -4   8     1312.26     1317.05     71.10 o 
   3  -4   8      346.54      712.30     83.85 o 
   4  -4   8      622.42      714.60     75.49 o 
   5  -4   8      819.04      874.67    129.95 o 
   6  -4   8      361.65      372.00    165.42 o 
   7  -4   8      123.24      271.45    175.76 o 
   8  -4   8      214.63       22.30    186.53 o 
 -11  -3   8      802.14     1004.30    193.68 o 
 -10  -3   8       14.81      -80.52    116.88 o 
  -9  -3   8      240.60      178.30    103.21 o 
  -8  -3   8      502.80      365.62    105.36 o 
  -7  -3   8      393.67      431.83     92.80 o 
  -6  -3   8       53.87       94.89     90.97 o 
  -5  -3   8      393.42      707.95     87.48 o 
  -4  -3   8     8048.16    10133.82    333.52 o 
  -3  -3   8     1297.17     1422.27     57.30 o 
  -2  -3   8     3619.00     4006.74    264.22 o 
  -1  -3   8      896.79      623.00     74.58 o 
   0  -3   8       17.28       24.24     22.37 o 
   1  -3   8     1125.08     1039.54     38.72 o 
   2  -3   8      167.94      592.96    126.39 o 
   3  -3   8     5856.50     5607.24    192.63 o 
   4  -3   8        1.39      197.77    118.90 o 
   5  -3   8     6275.23     6081.49    239.21 o 
   6  -3   8     1403.53     1303.41    123.50 o 
   7  -3   8     2875.95     2493.79    322.74 o 
   8  -3   8      473.78      368.36    147.94 o 
   9  -3   8     1756.30     1498.96    359.68 o 
 -11  -2   8       82.83      172.22    173.97 o 
 -10  -2   8     1864.40     1979.79    331.80 o 
  -9  -2   8       47.98      121.80    162.71 o 
  -8  -2   8     2319.94     1889.07    148.65 o 
  -7  -2   8        4.96     1129.95    722.65 o 
  -6  -2   8     3668.44     2511.06    422.30 o 
  -5  -2   8      116.61       70.10     24.87 o 
  -4  -2   8     5390.66     5055.25    232.69 o 
  -3  -2   8     1298.68     2101.21    121.85 o 
  -2  -2   8     3484.27     3602.83    222.04 o 
  -1  -2   8      674.71      818.08     40.73 o 
   0  -2   8     4702.92     4155.19    268.88 o 
   1  -2   8     4285.52     3897.32    164.69 o 
   2  -2   8    21183.69    19894.34    578.84 o 
   3  -2   8     1313.24     1587.25     86.69 o 
   4  -2   8     1488.17     1429.88     81.34 o 
   5  -2   8     2461.87     2743.68    116.72 o 
   6  -2   8       90.36       25.94     59.98 o 
   7  -2   8     1648.74     1505.91     98.51 o 
   8  -2   8      462.32      594.08    113.29 o 
   9  -2   8       75.90      -11.76    145.12 o 
  10  -2   8      276.76      234.58    197.44 o 
 -11  -1   8      739.08     1793.57    386.09 o 
 -10  -1   8       19.28      -65.78    164.27 o 
  -9  -1   8     1124.07      990.28    250.66 o 
  -8  -1   8      626.00      379.39     89.75 o 
  -7  -1   8     2267.61     2327.32    151.65 o 
  -6  -1   8     1065.43     1403.86    233.59 o 
  -5  -1   8     2661.41     2179.99    290.95 o 
  -4  -1   8      296.80      253.56     32.59 o 
  -3  -1   8      360.81      306.96     74.58 o 
  -2  -1   8      255.21      360.69     26.94 o 
  -1  -1   8      912.20     1149.89     72.08 o 
   0  -1   8       45.52      -15.29     21.61 o 
   1  -1   8      115.06      109.05     23.35 o 
   2  -1   8      827.65      688.31     53.22 o 
   3  -1   8      825.70      825.67     55.16 o 
   4  -1   8      869.17     1146.80    183.22 o 
   5  -1   8     4902.50     5511.87    199.93 o 
   6  -1   8     2509.31     2304.56    144.74 o 
   7  -1   8     4692.76     4998.62    205.97 o 
   8  -1   8     1240.16     1132.13    219.65 o 
   9  -1   8     1968.56     1659.92    128.51 o 
  10  -1   8        1.64      139.59    241.21 o 
 -10   0   8     2161.55     1925.56    276.94 o 
  -9   0   8      198.54      331.44    124.71 o 
  -8   0   8     2538.92     2249.62    189.98 o 
  -7   0   8      558.22      302.64    233.59 o 
  -6   0   8     6825.02     6630.68    231.03 o 
  -5   0   8       67.74     2028.37    325.68 o 
  -4   0   8     1788.57     1269.47    181.63 o 
  -3   0   8      495.28      446.62     42.96 o 
  -2   0   8     5232.96     5082.13    485.92 o 
  -1   0   8        4.27        0.54     16.12 o 
   0   0   8    23810.16    25449.97   2513.33 o 
   1   0   8    23452.61    25795.42   1931.49 o 
   2   0   8     6077.01     5432.42    233.53 o 
   3   0   8      158.65      122.98     39.56 o 
   4   0   8     5712.20     5538.75    175.23 o 
   5   0   8       17.20       89.18     53.88 o 
   6   0   8      719.63      721.06    107.78 o 
   7   0   8      236.35      867.80    328.74 o 
   8   0   8     2589.67     2371.58    192.97 o 
   9   0   8     1700.25     1680.33    156.92 o 
  10   0   8     1135.13      754.80    176.79 o 
  11   0   8       10.79      -64.64    185.27 o 
 -10   1   8       44.12       86.70    230.69 o 
  -9   1   8     1902.41     2199.54    462.14 o 
  -8   1   8      134.74       90.98    152.57 o 
  -7   1   8     3040.90     3266.82    338.89 o 
  -6   1   8      145.62      236.13     78.22 o 
  -5   1   8      916.87      898.49     77.67 o 
  -4   1   8     2795.76     2408.61    235.76 o 
  -3   1   8      976.43      959.40    103.40 o 
  -2   1   8     9960.16     8980.44    782.67 o 
  -1   1   8     1212.29     1176.44     54.98 o 
   0   1   8    18927.47    20593.09   1114.07 o 
   1   1   8     1905.07     1842.84    231.55 o 
   2   1   8       28.84       50.19     19.45 o 
   3   1   8       71.38      105.75     29.28 o 
   4   1   8      890.36      991.09     60.22 o 
   5   1   8     1684.30     1531.95     77.54 o 
   6   1   8      604.02     1008.03    255.51 o 
   7   1   8     7584.65     7882.42    320.07 o 
   8   1   8     1411.81     1343.11    202.14 o 
   9   1   8     1077.07     1149.61    214.74 o 
  -9   2   8      106.60      411.17    359.36 o 
  -8   2   8     2110.18     2130.01    541.60 o 
  -7   2   8        0.02       21.99    124.54 o 
  -6   2   8     1426.81     1614.33    168.77 o 
  -5   2   8      758.86      648.07     82.82 o 
  -4   2   8     8327.65     8333.64    284.10 o 
  -3   2   8       91.37      920.39    131.71 o 
  -2   2   8    15720.56    13919.10   1568.89 o 
  -1   2   8     5315.19     4942.38    215.88 o 
   0   2   8     3326.29     2717.60    223.30 o 
   1   2   8       73.89       70.05     18.44 o 
   2   2   8     1117.84     1075.27     77.21 o 
   3   2   8      806.09      699.99     91.90 o 
   4   2   8     1834.84     1522.37     59.17 o 
   5   2   8       32.05        8.05     34.93 o 
   6   2   8     2534.08     2298.45    141.70 o 
   7   2   8       52.25       81.46     44.52 o 
   8   2   8      628.53      553.05    134.04 o 
   9   2   8       64.21      402.87    223.35 o 
  -9   3   8      133.28      191.01    366.45 o 
  -8   3   8       38.97      400.00    214.61 o 
  -7   3   8     4685.65     4885.19    330.85 o 
  -6   3   8       84.05      -25.53    104.78 o 
  -5   3   8     4005.13     3299.70    373.12 o 
  -4   3   8      294.04      283.19     65.18 o 
  -3   3   8      420.33      637.97     76.96 o 
  -2   3   8     3701.31     3570.21    270.55 o 
  -1   3   8     3123.58     3053.77    143.59 o 
   0   3   8     1311.33     1069.53     89.22 o 
   1   3   8      848.13      795.18     99.60 o 
   2   3   8      149.63      192.53     73.03 o 
   3   3   8     9307.18     9559.04    411.45 o 
   4   3   8      107.81      259.89     54.91 o 
   5   3   8     2040.10     2044.54    317.26 o 
   6   3   8     1220.86     1291.53     78.29 o 
   7   3   8     1494.89     1582.19    213.26 o 
   8   3   8       18.55       44.29     62.74 o 
   9   3   8     2923.51     2940.01    192.13 o 
  10   3   8      356.02      312.88    161.37 o 
  12   3   8      265.01      470.43    270.88 o 
  -8   4   8      115.71       47.72    249.00 o 
  -7   4   8      255.08     -142.20    256.97 o 
  -6   4   8     1016.00     1229.16    219.08 o 
  -5   4   8       30.87     -106.61    115.44 o 
  -4   4   8      745.10      775.27     80.97 o 
  -3   4   8      948.72      874.21     73.86 o 
  -2   4   8     7567.93     6528.67    750.41 o 
  -1   4   8       38.63      279.27     69.60 o 
   0   4   8     2139.19     1811.31    160.11 o 
   1   4   8        0.50       -5.56     17.42 o 
   2   4   8      471.90      391.82     62.16 o 
   3   4   8      884.48      911.28    174.74 o 
   4   4   8     5931.89     6396.72    247.85 o 
   5   4   8      108.87       94.75     61.08 o 
   6   4   8     2001.42     2022.23    141.98 o 
   7   4   8      290.01      290.72    103.86 o 
   8   4   8     3009.67     2962.63    185.71 o 
   9   4   8      792.74      625.01    208.04 o 
  11   4   8       15.43      292.57    255.82 o 
  -7   5   8      226.01      615.20    175.68 o 
  -6   5   8       80.29      350.18    275.92 o 
  -5   5   8     4856.48     5612.29   1162.18 o 
  -4   5   8      210.56      186.03    141.07 o 
  -3   5   8     3774.76     3906.30    233.81 o 
  -2   5   8       94.27       12.32     47.42 o 
  -1   5   8      890.66      976.81     53.88 o 
   0   5   8     1865.28     2009.74     69.56 o 
   1   5   8     6246.93     6125.98    605.16 o 
   2   5   8      282.11      255.53     33.01 o 
   3   5   8     7064.75     6625.44    284.18 o 
   4   5   8      499.39      540.66     51.03 o 
   5   5   8     2853.73     2966.46    230.59 o 
   6   5   8       21.73      116.52    121.09 o 
   7   5   8       64.08      134.10     81.07 o 
   8   5   8       22.89      -21.82     81.00 o 
   9   5   8     1572.73     1687.92    237.13 o 
  10   5   8      143.52      216.33    179.39 o 
  12   5   8       71.91       85.70    130.50 o 
  -7   6   8        1.15      312.58    222.58 o 
  -6   6   8      808.94      637.51    192.21 o 
  -5   6   8       37.09       -3.90    117.62 o 
  -4   6   8      927.99      712.69    143.93 o 
  -3   6   8      327.65      291.75    145.42 o 
  -2   6   8      441.47      395.60     81.30 o 
  -1   6   8       69.82       64.35     60.76 o 
   0   6   8     3215.09     3514.49    211.84 o 
   1   6   8       52.42      634.64    118.78 o 
   2   6   8      750.69      531.50     44.05 o 
   3   6   8      124.41      111.44     42.08 o 
   4   6   8      659.75      535.84     56.71 o 
   5   6   8       68.07       20.87     40.24 o 
   6   6   8     3918.12     4427.85    251.58 o 
   7   6   8     1234.48     1609.71    178.31 o 
   8   6   8     5601.22     5533.89    261.62 o 
   9   6   8       25.70       13.12    110.52 o 
  10   6   8     3236.48     3167.57    232.54 o 
  12   6   8      340.30      371.10    231.58 o 
  -6   7   8        1.14     -150.75    237.89 o 
  -5   7   8      459.57      552.77    172.32 o 
  -4   7   8       89.99      118.20    144.57 o 
  -3   7   8     2433.00     2017.48    409.57 o 
  -2   7   8      722.64      570.77    113.31 o 
  -1   7   8     4861.46     5292.08    283.59 o 
   0   7   8      582.55      690.72     89.23 o 
   1   7   8     4065.93     3737.79    230.97 o 
   2   7   8        6.64      864.11    177.36 o 
   3   7   8     2461.57     2398.29    158.51 o 
   4   7   8      329.59      232.79     53.81 o 
   5   7   8      493.90      595.54     86.27 o 
   6   7   8     1487.44     1697.89     93.93 o 
   7   7   8      372.83      666.41    151.39 o 
   8   7   8      173.72      120.45    211.74 o 
   9   7   8      832.89     1167.02    217.35 o 
  10   7   8      364.28      506.16    287.85 o 
  11   7   8      368.19      458.44    319.24 o 
  12   7   8       58.89      228.26    290.97 o 
  -5   8   8       73.94      250.47    241.90 o 
  -4   8   8     1636.21     1529.19    217.71 o 
  -3   8   8        0.29      190.31    169.97 o 
  -2   8   8     1476.77     1525.27    210.75 o 
  -1   8   8      152.78      420.62    181.95 o 
   0   8   8     1939.97     2135.17    279.71 o 
   1   8   8      179.37      133.34     64.14 o 
   2   8   8     1693.08     1664.82    108.79 o 
   3   8   8      154.65      142.13     74.47 o 
   4   8   8     2060.98     1798.76     84.08 o 
   5   8   8       95.88        7.87     57.74 o 
   6   8   8     3778.55     3676.97    163.90 o 
   7   8   8      661.98      655.31    106.61 o 
   8   8   8     1810.76     2059.66    268.14 o 
   9   8   8     1482.25     1607.50    173.13 o 
  10   8   8     1248.77     2052.77    357.64 o 
  11   8   8       12.41     -122.11    227.88 o 
  -3   9   8      503.36      610.31    215.54 o 
  -2   9   8      491.78      318.94    150.48 o 
  -1   9   8     2083.96     1954.81    316.68 o 
   0   9   8        3.37      101.37    215.13 o 
   1   9   8     3340.88     3433.21    258.72 o 
   2   9   8      109.34      182.37     99.68 o 
   3   9   8     1731.13     1837.35    114.65 o 
   4   9   8      115.67      312.72    166.60 o 
   5   9   8      804.15     1057.77    299.01 o 
   6   9   8        0.32      -18.12     73.50 o 
   7   9   8      532.57      583.51    124.85 o 
   8   9   8      544.39      569.90    143.66 o 
   9   9   8      210.80       27.16    171.73 o 
  10   9   8        0.04      127.14    212.06 o 
  11   9   8      578.44      524.79    312.60 o 
  -2  10   8      526.89      789.49    189.21 o 
  -1  10   8        6.95      131.60    196.11 o 
   0  10   8      760.88      847.43    161.92 o 
   1  10   8       19.31       40.77    104.85 o 
   2  10   8      791.73      506.35    129.46 o 
   3  10   8      489.69      384.13    131.60 o 
   4  10   8     1980.17     1321.92    289.25 o 
   5  10   8      243.15      166.52    104.85 o 
   6  10   8     2422.07     1819.53    139.94 o 
   7  10   8      640.17      578.18    220.65 o 
   8  10   8     1338.56     1194.76    145.46 o 
   9  10   8      171.89      401.17    257.57 o 
  10  10   8      584.41      395.98    397.00 o 
   0  11   8      363.40      148.77    317.70 o 
   2  11   8        8.95     -207.28    207.28 o 
   3  11   8      622.17      405.11    398.28 o 
   4  11   8       79.69      206.06    188.39 o 
   5  11   8     1410.01     1529.51    283.64 o 
   6  11   8        0.35     -108.52    174.04 o 
   7  11   8      239.98     -124.27    249.38 o 
   8  11   8      415.61      235.47    178.76 o 
   9  11   8      659.15      712.63    230.33 o 
   5  12   8       13.96      216.65    290.08 o 
   6  12   8      439.22       99.78    296.72 o 
   7  12   8       17.53      -76.11    177.35 o 
  -8 -11   9      308.12      704.76    350.94 o 
  -7 -11   9       27.21     -319.04    329.57 o 
  -6 -11   9     1409.51     1497.23    236.88 o 
  -5 -11   9        1.05       87.21    320.83 o 
  -4 -11   9     2406.50     2372.20    349.60 o 
  -3 -11   9       64.49      -55.63    248.74 o 
  -2 -11   9      849.45     1019.14    343.99 o 
  -1 -11   9        4.65     -145.03    178.87 o 
   0 -11   9      289.61      735.42    323.77 o 
  -9 -10   9      646.31      492.95    308.52 o 
  -8 -10   9      283.80      247.91    208.55 o 
  -7 -10   9      423.26      415.70    182.65 o 
  -6 -10   9       32.68      236.36    228.07 o 
  -5 -10   9     1119.56     1015.25    252.63 o 
  -4 -10   9        0.90     -190.81    266.48 o 
  -3 -10   9      123.43      394.63    182.17 o 
  -2 -10   9        8.04       46.38    196.36 o 
  -1 -10   9      104.52      105.15    191.18 o 
   0 -10   9        0.62     -153.66    175.62 o 
   1 -10   9      623.67      692.57    381.69 o 
   2 -10   9      230.22      704.95    276.62 o 
 -10  -9   9      905.91      765.04    352.67 o 
  -9  -9   9       50.35     -160.11    160.11 o 
  -8  -9   9      945.39     1040.72    144.79 o 
  -7  -9   9      110.42      -72.86    171.04 o 
  -6  -9   9     1266.13     1565.11    243.13 o 
  -5  -9   9        0.48      -36.97    143.23 o 
  -4  -9   9     3277.99     3092.98    197.79 o 
  -3  -9   9       40.72      129.94     94.22 o 
  -2  -9   9     1715.55     1587.82    235.03 o 
  -1  -9   9      292.15      391.63    167.70 o 
   0  -9   9     2245.86     2688.31    268.07 o 
   1  -9   9      336.82      329.24    194.87 o 
   2  -9   9      753.25     1092.38    325.42 o 
   3  -9   9       12.68      213.13    195.09 o 
 -10  -8   9       93.97     -143.25    146.94 o 
  -9  -8   9      989.98     1249.15    221.18 o 
  -8  -8   9      177.84      114.51    161.85 o 
  -7  -8   9      650.07      850.95    239.65 o 
  -6  -8   9       32.68        4.46    184.75 o 
  -5  -8   9     1494.08     1255.84    156.11 o 
  -4  -8   9      360.14      804.01    124.50 o 
  -3  -8   9      366.13      464.02     78.98 o 
  -2  -8   9      422.02      652.63    114.67 o 
  -1  -8   9        6.73      -51.93    117.99 o 
   0  -8   9      476.32      995.28    232.47 o 
   1  -8   9     1621.85     2037.39    223.54 o 
   2  -8   9      189.18     -158.41    158.41 o 
   3  -8   9      790.80      673.43    145.34 o 
   4  -8   9      119.71       49.25    227.94 o 
 -11  -7   9       55.90       87.59    256.72 o 
 -10  -7   9      437.54      670.72    206.48 o 
  -9  -7   9        0.46      127.21    216.01 o 
  -8  -7   9     2092.71     1906.62    179.02 o 
  -7  -7   9      850.38      616.33    192.73 o 
  -6  -7   9     3053.10     3174.70    186.73 o 
  -5  -7   9     2063.69     2103.74    148.48 o 
  -4  -7   9     1985.83     1674.75    118.54 o 
  -3  -7   9        1.45        9.90     55.09 o 
  -2  -7   9     7126.63     6384.31    621.51 o 
  -1  -7   9      140.18      498.25     79.66 o 
   0  -7   9     1261.50     1139.98    168.74 o 
   1  -7   9        1.28      266.32    151.50 o 
   2  -7   9     1798.32     1851.62    194.96 o 
   3  -7   9      244.43      178.25    132.19 o 
   4  -7   9      940.94      910.63    256.91 o 
   5  -7   9      444.70      391.77    221.76 o 
 -11  -6   9      998.62      861.70    211.42 o 
 -10  -6   9      105.69      536.78    225.90 o 
  -9  -6   9     3341.43     3467.26    204.35 o 
  -8  -6   9       37.95      136.81     90.78 o 
  -7  -6   9     3287.96     3483.15    158.39 o 
  -6  -6   9      540.70      453.11     95.11 o 
  -5  -6   9      292.99      477.73     58.62 o 
  -4  -6   9       27.25       38.52     36.70 o 
  -3  -6   9     1327.95     1049.36    158.47 o 
  -2  -6   9      805.35      898.39     86.21 o 
  -1  -6   9     2166.65     2161.37    181.69 o 
   0  -6   9      127.46     1443.61    167.25 o 
   1  -6   9      315.08      283.94     81.53 o 
   2  -6   9      105.97      139.49     77.72 o 
   3  -6   9     1475.77     1493.60    198.92 o 
   4  -6   9      231.13      313.88    157.83 o 
   5  -6   9      908.18      867.44    221.44 o 
   6  -6   9       39.63      -86.64    247.59 o 
 -11  -5   9      424.49      222.46    177.81 o 
 -10  -5   9     1741.34     1315.33    162.83 o 
  -9  -5   9        0.47      405.47    149.96 o 
  -8  -5   9      918.92      786.00    142.88 o 
  -7  -5   9      730.19      662.90     95.43 o 
  -6  -5   9     1792.75     1584.20    121.64 o 
  -5  -5   9     1920.16     2364.05    107.53 o 
  -4  -5   9     5239.25     5666.14    201.65 o 
  -3  -5   9      822.00      779.90     81.14 o 
  -2  -5   9     4773.83     4879.61    556.08 o 
  -1  -5   9      394.38      479.15    149.19 o 
   0  -5   9     8962.54     8514.30    454.54 o 
   1  -5   9       90.81       88.95     42.05 o 
   2  -5   9      416.42      361.91     65.75 o 
   3  -5   9      370.92      284.12    194.04 o 
   4  -5   9     2167.46     2189.95    264.72 o 
   5  -5   9        7.09     -125.55    175.44 o 
   6  -5   9     1608.69     1762.29    182.13 o 
   7  -5   9      322.33      605.17    309.79 o 
 -11  -4   9      294.80      326.42    214.80 o 
 -10  -4   9      109.11     1008.81    272.60 o 
  -9  -4   9     2161.36     1935.51    265.20 o 
  -8  -4   9       14.54      687.36    340.48 o 
  -7  -4   9     4119.02     4185.34    230.00 o 
  -6  -4   9      799.24      669.37     76.93 o 
  -5  -4   9     4859.59     5328.05    189.39 o 
  -4  -4   9       51.45       14.43     37.57 o 
  -3  -4   9     7333.77     8138.25    324.39 o 
  -2  -4   9      633.81      637.50     40.26 o 
  -1  -4   9     6717.05     5935.79    298.06 o 
   0  -4   9       63.41      173.46     62.89 o 
   1  -4   9      413.83      611.16     58.11 o 
   2  -4   9      384.86     1604.15    181.63 o 
   3  -4   9     2043.96     2015.41     86.13 o 
   4  -4   9       33.01      145.61     73.58 o 
   5  -4   9     2302.49     2245.05    276.01 o 
   6  -4   9       31.22     -147.37    147.37 o 
   7  -4   9      242.68      204.85    174.35 o 
   8  -4   9        0.73       43.04    191.10 o 
 -11  -3   9      169.89      107.73    195.48 o 
 -10  -3   9     1300.83     1176.15    296.97 o 
  -9  -3   9      112.00      122.54    120.96 o 
  -8  -3   9     2913.73     2267.32    233.24 o 
  -7  -3   9      122.08      284.13     75.54 o 
  -6  -3   9     2167.47     1688.96     91.47 o 
  -5  -3   9      200.46      241.31     61.84 o 
  -4  -3   9     6737.06     7829.08    269.86 o 
  -3  -3   9     1096.36     1258.78     72.59 o 
  -2  -3   9     3395.16     4050.74    271.22 o 
  -1  -3   9        1.99       -5.32     15.78 o 
   0  -3   9      330.43      243.55     87.13 o 
   1  -3   9        3.85        5.04     31.27 o 
   2  -3   9     5395.43     5227.59    337.38 o 
   3  -3   9     2469.94     2085.85     83.35 o 
   4  -3   9     2048.47     2206.95    102.16 o 
   5  -3   9      976.79     1269.17    223.14 o 
   6  -3   9     2304.01     2306.32    151.90 o 
   7  -3   9       40.43      158.78    102.53 o 
   8  -3   9      844.87     1047.89    156.98 o 
   9  -3   9       41.85      362.11    320.19 o 
 -11  -2   9        1.77      320.89    190.86 o 
 -10  -2   9      181.64      103.54    192.79 o 
  -9  -2   9       78.61       78.74    124.51 o 
  -8  -2   9       63.46      507.15    138.88 o 
  -7  -2   9     1356.95     1082.88    217.23 o 
  -6  -2   9      112.75     1157.27    218.31 o 
  -5  -2   9     4685.86     4066.63    384.77 o 
  -4  -2   9     1936.77     1960.93     85.06 o 
  -3  -2   9     6352.80     6613.83    200.90 o 
  -2  -2   9      214.62      199.63     29.13 o 
  -1  -2   9     7356.27     7824.27    377.68 o 
   0  -2   9      353.11      196.55     23.30 o 
   1  -2   9     5573.04     4553.70    286.92 o 
   2  -2   9        4.55      703.98    658.07 o 
   3  -2   9      493.40      868.28    123.48 o 
   4  -2   9      582.55     1514.39    177.78 o 
   5  -2   9     1391.19     1409.18     99.04 o 
   6  -2   9      931.40      969.66    114.16 o 
   7  -2   9      966.72      939.29    103.72 o 
   8  -2   9        0.10       45.90    103.29 o 
   9  -2   9      411.92      559.62    154.23 o 
  10  -2   9      211.15      -50.51    199.02 o 
 -11  -1   9      294.11      492.51    299.97 o 
 -10  -1   9     1519.88     1834.74    265.42 o 
  -9  -1   9        0.48      143.67    155.73 o 
  -8  -1   9     2434.86     2400.53    159.53 o 
  -7  -1   9        5.89       33.83     99.96 o 
  -6  -1   9     9880.54     9724.13    815.73 o 
  -5  -1   9      643.39      891.19    190.38 o 
  -4  -1   9     5177.58     4010.09    349.66 o 
  -3  -1   9      212.87      181.96     42.34 o 
  -2  -1   9     2424.70     3672.06    207.72 o 
  -1  -1   9      401.01      440.79     35.49 o 
   0  -1   9    10715.98    11989.15    865.72 o 
   1  -1   9     1647.53     1270.37     62.84 o 
   2  -1   9     9422.58     9067.26    469.23 o 
   3  -1   9      444.21      383.87     83.80 o 
   4  -1   9     2464.41     2459.62    122.73 o 
   5  -1   9     4132.16     3758.63    250.75 o 
   6  -1   9      365.86      279.25     76.40 o 
   7  -1   9      330.38      837.93    641.53 o 
   8  -1   9      633.66      829.54    133.53 o 
   9  -1   9      160.84      116.53     98.18 o 
  10  -1   9      908.63      991.07    298.12 o 
 -10   0   9      279.11     -116.68    332.63 o 
  -9   0   9      298.31      411.26    179.49 o 
  -8   0   9      543.33      621.98    119.02 o 
  -7   0   9       41.31      138.13     89.57 o 
  -6   0   9      818.83     1431.18    267.91 o 
  -5   0   9     1323.67     1064.34     90.97 o 
  -4   0   9        8.31      229.16    173.71 o 
  -3   0   9     2024.07     1550.15    151.81 o 
  -2   0   9       17.32       20.21     20.62 o 
  -1   0   9    17319.57    18968.39    996.23 o 
   0   0   9      194.47      198.74     32.34 o 
   1   0   9    14381.63    14304.67   1131.84 o 
   2   0   9      131.32      147.67     64.09 o 
   3   0   9       77.01      162.32     29.71 o 
   4   0   9       52.18      123.48     45.30 o 
   5   0   9     2570.19     2373.87    173.27 o 
   6   0   9      622.02      986.38    148.92 o 
   7   0   9     2533.68     2331.03    129.83 o 
   8   0   9     2481.21     2334.53    131.12 o 
   9   0   9      703.09      681.79    166.19 o 
  10   0   9      290.56      361.31    172.52 o 
  11   0   9      452.48      475.14    184.10 o 
 -10   1   9      942.33     1283.71    380.80 o 
  -9   1   9        6.17      -71.60    203.64 o 
  -8   1   9     3003.42     3216.86    204.12 o 
  -7   1   9      726.33      843.26    113.72 o 
  -6   1   9     3065.13     3524.06    179.03 o 
  -5   1   9      536.17      761.49    100.55 o 
  -4   1   9     4523.03     4529.86    168.08 o 
  -3   1   9      206.41      194.68     39.32 o 
  -2   1   9     1590.80     1715.78    148.94 o 
  -1   1   9      655.56      656.06     40.69 o 
   0   1   9    14148.17    17505.43   3052.62 o 
   1   1   9      133.34      172.68     35.29 o 
   2   1   9    21957.26    22893.59   1957.99 o 
   3   1   9     1013.03      885.52     46.92 o 
   4   1   9    11328.37    10911.91    323.60 o 
   5   1   9        5.48      119.87     61.28 o 
   6   1   9     4508.63     5111.80    235.34 o 
   7   1   9      738.34     1279.25    174.64 o 
   8   1   9      279.17      306.65     83.86 o 
   9   1   9      111.27     1110.50    224.95 o 
  11   1   9      129.02        7.02    269.48 o 
  -9   2   9      311.93      334.55    304.75 o 
  -8   2   9      920.38      659.08    208.87 o 
  -7   2   9      237.27      174.30    159.17 o 
  -6   2   9      849.86      704.95    103.46 o 
  -5   2   9       80.35      143.26     75.21 o 
  -4   2   9     6537.00     7268.29    407.27 o 
  -3   2   9     2013.20     1466.10    293.33 o 
  -2   2   9        3.16      156.44   1082.54 o 
  -1   2   9    10876.17    10386.09    879.48 o 
   0   2   9     3379.19     2646.36    198.21 o 
   1   2   9    17509.99    21041.25   1236.90 o 
   2   2   9      129.30      138.95     32.35 o 
   3   2   9     2459.83     2970.39    136.93 o 
   4   2   9     1493.46     1374.78    128.90 o 
   5   2   9     3999.44     2394.30   1901.38 o 
   6   2   9      317.67      227.24     91.16 o 
   7   2   9     6971.81     6226.40    340.26 o 
   8   2   9        2.98      363.32    116.81 o 
   9   2   9      896.90      728.42    186.92 o 
  10   2   9      324.64      702.59    225.20 o 
  11   2   9      591.06      773.02    260.48 o 
  -9   3   9       16.52      326.38    285.68 o 
  -8   3   9     1474.03     1518.22    339.33 o 
  -7   3   9       49.85      528.30    288.29 o 
  -6   3   9     2949.98     2854.71    394.45 o 
  -5   3   9       32.48      117.77     62.54 o 
  -4   3   9     5334.55     5147.82    220.37 o 
  -3   3   9      159.12      334.33     86.64 o 
  -2   3   9     3424.87     3056.35    484.05 o 
  -1   3   9      114.56       95.50     93.01 o 
   0   3   9      464.29      491.63     81.99 o 
   1   3   9     1214.51     1107.21     52.31 o 
   2   3   9     4018.24     3987.69    352.50 o 
   3   3   9       20.95       11.99     67.34 o 
   4   3   9    10856.18    10776.10    784.53 o 
   5   3   9        0.53       36.99     26.19 o 
   6   3   9     6131.36     6254.30    179.05 o 
   7   3   9      499.78      533.21     68.93 o 
   8   3   9      549.02      575.88    109.18 o 
   9   3   9        0.95      237.84    107.37 o 
  10   3   9      753.77     1012.70    235.22 o 
  12   3   9      860.71      281.21    248.81 o 
  -8   4   9       11.49      -39.11    352.54 o 
  -7   4   9      391.18      667.63    212.70 o 
  -6   4   9      752.23      863.48    255.95 o 
  -5   4   9      731.73      748.66    140.57 o 
  -4   4   9     2718.36     2265.47    273.49 o 
  -3   4   9      414.34      449.10    129.87 o 
  -2   4   9     3387.18     4729.96    514.78 o 
  -1   4   9      957.11      819.76     45.57 o 
   0   4   9      138.90      245.29    131.57 o 
   1   4   9     5997.59     5573.32    293.64 o 
   2   4   9       76.74       80.49     24.50 o 
   3   4   9     8342.32     9580.77    737.80 o 
   4   4   9        0.34        9.07     52.06 o 
   5   4   9     2302.36     2844.89    129.45 o 
   6   4   9      894.84      817.60     77.53 o 
   7   4   9     2119.26     2466.85    163.16 o 
   8   4   9      128.15      310.80    135.20 o 
   9   4   9     2012.12     1960.46    203.32 o 
  11   4   9      494.22       20.35    216.33 o 
  -7   5   9       17.04       99.78    255.89 o 
  -6   5   9     1872.09     2157.91    334.80 o 
  -5   5   9       54.87      100.45    120.48 o 
  -4   5   9     4212.37     3353.26    608.81 o 
  -3   5   9      749.28      706.20    163.16 o 
  -2   5   9     4050.30     3920.30    397.69 o 
  -1   5   9      957.95      865.76     66.71 o 
   0   5   9     6512.98     6778.84    468.95 o 
   1   5   9        4.14       74.77     39.39 o 
   2   5   9     8934.07     8467.98    381.42 o 
   3   5   9      353.00      301.16     43.99 o 
   4   5   9     2441.32     2422.93    204.85 o 
   5   5   9       42.80       46.86     75.53 o 
   6   5   9     1246.89     1636.75    143.06 o 
   7   5   9       11.94      220.61    144.18 o 
   8   5   9     1106.04     1262.10    131.95 o 
   9   5   9       45.34      127.85    227.31 o 
  10   5   9      881.56      732.89    217.29 o 
  12   5   9      595.85      636.69    288.04 o 
  -6   6   9       27.91     -226.90    226.90 o 
  -5   6   9      216.22      192.39    133.51 o 
  -4   6   9        0.16      385.12    157.58 o 
  -3   6   9     1437.84     1581.78    190.07 o 
  -2   6   9     1672.45     1496.38     97.04 o 
  -1   6   9      108.16      182.20     55.73 o 
   0   6   9     5480.65     6596.79    510.42 o 
   1   6   9     2997.09     2947.46    134.12 o 
   2   6   9      514.50      625.00     77.83 o 
   3   6   9     4823.96     4915.17    300.00 o 
   4   6   9       11.20       42.40     34.65 o 
   5   6   9     1255.63     1043.30     84.68 o 
   6   6   9        1.62      -59.26     59.26 o 
   7   6   9     1262.51     1867.12    241.40 o 
   8   6   9       58.43      121.91    221.76 o 
   9   6   9      515.91      543.55    167.53 o 
  10   6   9        0.16      296.46    241.02 o 
  11   6   9      133.90      119.04    229.09 o 
  12   6   9        0.05       95.31    409.83 o 
  -6   7   9      167.14      348.80    246.54 o 
  -5   7   9       11.04      407.46    144.08 o 
  -4   7   9      808.89      835.07    157.14 o 
  -3   7   9      316.18      227.89    120.17 o 
  -2   7   9     2289.21     2435.63    256.46 o 
  -1   7   9     2048.50     1858.13    189.75 o 
   0   7   9     4651.96     5376.64    517.78 o 
   1   7   9      840.04     1069.37     89.23 o 
   2   7   9    10255.64    10614.22   1041.55 o 
   3   7   9     1238.21     1201.55     81.26 o 
   4   7   9     3136.38     3045.33    103.44 o 
   5   7   9       34.15       30.57     50.75 o 
   6   7   9     2487.32     2653.22    197.39 o 
   7   7   9        0.12      284.02    179.20 o 
   8   7   9     1943.14     2878.55    305.07 o 
   9   7   9      130.08      -44.02    236.30 o 
  10   7   9      400.29      876.69    319.36 o 
  11   7   9       25.64      135.69    371.74 o 
  -4   8   9       17.42      127.67    143.87 o 
  -3   8   9      156.89      363.33    138.81 o 
  -2   8   9      289.38      233.93    103.68 o 
  -1   8   9      402.49      487.16    101.78 o 
   0   8   9      415.00     1124.32    443.72 o 
   1   8   9      252.72      160.56     74.61 o 
   2   8   9     2896.91     3017.74    281.93 o 
   3   8   9     1125.09     1036.64    115.09 o 
   4   8   9     1003.70      816.63    109.59 o 
   5   8   9     1835.34     1717.17     86.82 o 
   6   8   9      336.95      224.66     78.45 o 
   7   8   9     1851.05     1939.57    188.51 o 
   8   8   9        5.74      195.73    215.44 o 
   9   8   9      482.15     1049.57    248.45 o 
  10   8   9        1.55      247.27    209.95 o 
  11   8   9       33.95     -356.05    364.34 o 
  -3   9   9       20.22      368.33    261.82 o 
  -2   9   9      905.87     1234.02    275.13 o 
  -1   9   9      127.17      108.72    126.24 o 
   0   9   9     1192.87     1344.95    141.59 o 
   1   9   9     2165.95     1761.15    313.86 o 
   2   9   9     3448.04     3590.25    419.06 o 
   3   9   9        0.61     -189.99    189.99 o 
   4   9   9     4170.85     3747.36    249.38 o 
   5   9   9      168.97      142.79    113.08 o 
   6   9   9     1749.72     1819.78    126.21 o 
   7   9   9       19.90       45.61    107.96 o 
   8   9   9     2256.58     1817.57    230.66 o 
   9   9   9       24.55      -30.15    125.30 o 
  10   9   9      460.63      871.14    361.79 o 
  11   9   9        3.17     -193.56    267.69 o 
  -2  10   9        4.74       76.41    328.42 o 
  -1  10   9      523.43      690.76    227.59 o 
   0  10   9      158.35       60.77    123.22 o 
   1  10   9      169.75      348.43    137.07 o 
   2  10   9      292.88      185.82    120.60 o 
   3  10   9      768.11      770.95    133.36 o 
   4  10   9      677.42     1008.11    250.85 o 
   5  10   9     1428.61      941.63    281.40 o 
   6  10   9      482.83      567.08    295.06 o 
   7  10   9      707.18      577.35     98.09 o 
   8  10   9      152.52      318.72    199.61 o 
   9  10   9      221.68      364.04    126.49 o 
  10  10   9       21.66       88.30    223.73 o 
   1  11   9       21.93      160.77    251.48 o 
   2  11   9     1428.83     1435.94    209.59 o 
   3  11   9      118.78      146.37    201.12 o 
   4  11   9     2107.98     1708.46    330.34 o 
   5  11   9       65.62      -39.43    313.43 o 
   6  11   9     1684.20      983.55    353.49 o 
   7  11   9       99.50     -208.80    329.06 o 
   8  11   9     1150.62      644.60    493.05 o 
   9  11   9       71.60      139.99    175.54 o 
   6  12   9      117.43      333.59    229.03 o 
   7  12   9      488.66      115.09    222.97 o 
  -7 -11  10      745.79       40.13    352.73 o 
  -6 -11  10       18.32     -149.92    296.01 o 
  -5 -11  10     1630.87     1850.41    314.52 o 
  -4 -11  10        0.03     -239.81    273.62 o 
  -3 -11  10     2720.72     2847.73    368.49 o 
  -2 -11  10       64.40      583.48    362.75 o 
  -1 -11  10     1572.45     1571.80    268.18 o 
  -9 -10  10       22.75      198.66    306.67 o 
  -8 -10  10      941.40     1041.28    338.57 o 
  -7 -10  10        8.00       -8.23    205.04 o 
  -6 -10  10     2065.84     1950.31    191.03 o 
  -5 -10  10      221.71      243.32    200.83 o 
  -4 -10  10     2396.46     2506.81    341.63 o 
  -3 -10  10      195.65      655.95    284.79 o 
  -2 -10  10     1734.99     2293.15    280.58 o 
  -1 -10  10       71.25      137.91    214.90 o 
   0 -10  10      950.19      981.64    174.69 o 
   1 -10  10       74.89       53.78    362.55 o 
 -10  -9  10       11.19      419.40    225.46 o 
  -9  -9  10       39.68      -35.46    171.38 o 
  -8  -9  10        1.56      -13.05    152.53 o 
  -7  -9  10        3.66     -110.94    221.88 o 
  -6  -9  10      100.87       76.75    253.33 o 
  -5  -9  10     1786.66     1774.83    182.01 o 
  -4  -9  10       24.56      336.24    163.25 o 
  -3  -9  10      998.81     1018.89    176.14 o 
  -2  -9  10       32.18      -72.28    164.59 o 
  -1  -9  10     1066.48     1105.47    232.86 o 
   0  -9  10      569.04      791.01    267.69 o 
   1  -9  10     2011.54     2424.20    234.06 o 
   2  -9  10       17.97      195.34    198.96 o 
   3  -9  10      804.02     1087.26    281.40 o 
 -10  -8  10      633.02      766.45    245.30 o 
  -9  -8  10       13.98      274.13    271.33 o 
  -8  -8  10     2070.56     2545.72    358.92 o 
  -7  -8  10       44.95     -123.89    161.31 o 
  -6  -8  10     2371.55     2643.21    208.46 o 
  -5  -8  10      344.29      582.91    108.73 o 
  -4  -8  10     5038.95     4383.20    583.62 o 
  -3  -8  10      650.80     1011.89    121.68 o 
  -2  -8  10     3580.05     3276.87    424.44 o 
  -1  -8  10      229.83      402.12    128.01 o 
   0  -8  10     2320.37     2724.73    251.61 o 
   1  -8  10      611.84      577.01    134.90 o 
   2  -8  10     1608.38     1711.78    265.84 o 
   3  -8  10      601.00      702.93    185.73 o 
   4  -8  10       72.50       92.19    236.17 o 
   5  -8  10        5.18     -298.76    298.76 o 
 -10  -7  10       48.76       75.36    158.69 o 
  -9  -7  10        2.72      257.03    246.44 o 
  -8  -7  10      665.55      674.90    221.05 o 
  -7  -7  10      682.78      600.83    158.92 o 
  -6  -7  10      203.28      238.56     99.04 o 
  -5  -7  10        3.59      145.46    118.79 o 
  -4  -7  10       21.26      122.73     93.59 o 
  -3  -7  10     1106.89     1091.16    104.23 o 
  -2  -7  10      222.84      356.23     99.17 o 
  -1  -7  10     1963.99     1715.85    119.50 o 
   0  -7  10     1024.04     1030.53    206.31 o 
   1  -7  10     2309.09     2427.27    147.70 o 
   2  -7  10      566.76      543.38    141.24 o 
   3  -7  10     3556.44     3864.26    295.70 o 
   4  -7  10      240.08      220.86    173.97 o 
   5  -7  10     1076.37     1153.75    269.22 o 
 -11  -6  10        9.01     -137.86    263.48 o 
 -10  -6  10     2690.20     2053.66    290.27 o 
  -9  -6  10        0.75       85.86    105.45 o 
  -8  -6  10     2613.71     2322.09    194.54 o 
  -7  -6  10      507.55      610.23    103.39 o 
  -6  -6  10     6073.34     7128.14    237.31 o 
  -5  -6  10      221.63      165.31     69.44 o 
  -4  -6  10     3063.56     3479.70    365.81 o 
  -3  -6  10     1051.61      966.53    100.48 o 
  -2  -6  10     6988.70     6880.97    423.22 o 
  -1  -6  10     1255.59     2834.02    331.57 o 
   0  -6  10     5156.40     5000.83    298.14 o 
   1  -6  10      476.42      870.62    169.13 o 
   2  -6  10      615.02      561.15    114.00 o 
   3  -6  10      417.61      106.41    147.62 o 
   4  -6  10      942.39      840.64    155.47 o 
   5  -6  10       74.27      -99.52    179.20 o 
   6  -6  10      322.59      226.09    232.15 o 
 -11  -5  10      664.18      529.46    177.82 o 
 -10  -5  10       28.43      215.35    144.85 o 
  -9  -5  10      645.50      596.58    163.00 o 
  -8  -5  10       26.19       12.68    117.98 o 
  -7  -5  10      167.92      151.52     79.31 o 
  -6  -5  10      187.76      229.01     91.78 o 
  -5  -5  10      216.85      267.15     49.47 o 
  -4  -5  10       47.76      140.52     48.47 o 
  -3  -5  10     2496.33     2373.29    175.01 o 
  -2  -5  10      326.90      270.87     74.20 o 
  -1  -5  10     2288.34     2106.74    164.66 o 
   0  -5  10      295.37      336.72     51.40 o 
   1  -5  10     1268.14     1209.61    115.18 o 
   2  -5  10      411.62      332.98     56.51 o 
   3  -5  10     2503.28     2188.81    115.73 o 
   4  -5  10      339.60      256.49     77.26 o 
   5  -5  10     4597.55     4249.48    326.57 o 
   6  -5  10       12.82      -99.46    169.67 o 
   8  -5  10       77.02      -62.90    268.20 o 
 -11  -4  10       99.04      223.68    160.99 o 
 -10  -4  10     2269.62     1999.50    243.83 o 
  -9  -4  10      157.66      346.60    151.90 o 
  -8  -4  10     8085.29     7010.70    264.89 o 
  -7  -4  10       54.30       65.99    105.13 o 
  -6  -4  10     6906.70     6477.05    207.95 o 
  -5  -4  10      561.80      714.20     65.99 o 
  -4  -4  10    14833.15    17285.52    479.84 o 
  -3  -4  10       58.87      218.32     55.86 o 
  -2  -4  10     9210.85     8181.68    848.36 o 
  -1  -4  10      732.85      734.23    115.85 o 
   0  -4  10     6255.99     5723.82    293.81 o 
   1  -4  10     1126.44     1538.66    103.20 o 
   2  -4  10     4180.43     4725.89    416.58 o 
   3  -4  10      500.51      799.93     79.80 o 
   4  -4  10     1161.10     1287.88     97.16 o 
   5  -4  10        1.24      -30.59     67.51 o 
   6  -4  10      989.03     1116.80    151.31 o 
   7  -4  10        1.79      131.54    131.21 o 
   8  -4  10      233.29      169.73    222.71 o 
 -11  -3  10     1390.23     1285.82    205.81 o 
 -10  -3  10        0.73      -14.23    166.57 o 
  -9  -3  10      668.31      685.49    196.81 o 
  -8  -3  10      405.88      606.70    157.96 o 
  -7  -3  10      268.93      219.18     71.15 o 
  -6  -3  10      604.95      449.55     59.00 o 
  -5  -3  10      761.09      788.50     78.50 o 
  -4  -3  10     1039.37     1124.09     63.99 o 
  -3  -3  10     6617.33     7891.15    286.55 o 
  -2  -3  10     1021.64     1027.36     74.24 o 
  -1  -3  10     3141.49     2912.97    477.92 o 
   0  -3  10     1409.38     1307.07     68.97 o 
   1  -3  10     1070.90      866.19     60.80 o 
   2  -3  10       64.76      356.72    102.26 o 
   3  -3  10     1782.71     1615.04     83.97 o 
   4  -3  10     1104.28     1309.61     84.36 o 
   5  -3  10     1569.04     1587.81     93.10 o 
   6  -3  10       83.96      139.55    147.40 o 
   7  -3  10     1386.55     1420.54    170.84 o 
   8  -3  10       48.87       -9.00    138.82 o 
   9  -3  10      878.79      403.00    401.21 o 
 -11  -2  10        9.31      316.73    211.72 o 
 -10  -2  10      763.05      574.42    299.20 o 
  -9  -2  10      210.26      292.76    160.64 o 
  -8  -2  10     4036.99     3761.55    265.46 o 
  -7  -2  10       58.04      517.29    322.08 o 
  -6  -2  10    10787.89     9810.71    300.89 o 
  -5  -2  10       22.33      117.85     52.08 o 
  -4  -2  10    11715.25    11595.78    407.30 o 
  -3  -2  10      418.53      535.76     47.19 o 
  -2  -2  10    10877.75    13104.31    480.67 o 
  -1  -2  10      504.09      469.62     34.58 o 
   0  -2  10     5479.88     4771.03    386.50 o 
   1  -2  10     1079.36      769.06     56.53 o 
   2  -2  10    22701.87    21364.83    942.17 o 
   3  -2  10     3570.84     3996.17    264.79 o 
   4  -2  10     7028.72     7218.97    212.89 o 
   5  -2  10      824.40     1211.31    141.66 o 
   6  -2  10     1539.49     1674.07    230.53 o 
   7  -2  10      141.41      129.83     68.06 o 
   8  -2  10     1417.12     1614.16    129.72 o 
   9  -2  10      110.64     -170.78    229.86 o 
  10  -2  10      171.62        3.37    184.63 o 
 -10  -1  10      267.20      375.42    175.60 o 
  -9  -1  10     1124.39     1352.52    186.48 o 
  -8  -1  10     1020.24      857.10    133.27 o 
  -7  -1  10     2182.85     2120.84    151.99 o 
  -6  -1  10     1174.34     3540.77    619.94 o 
  -5  -1  10     1042.15      896.19    161.25 o 
  -4  -1  10      158.92      124.16     46.50 o 
  -3  -1  10     3200.79     3527.63    134.75 o 
  -2  -1  10      258.24      346.28     36.45 o 
  -1  -1  10     6722.56     7837.34    279.72 o 
   0  -1  10      805.52      792.63     51.18 o 
   1  -1  10     3516.07     3311.53    357.01 o 
   2  -1  10     8016.58     6735.45    264.65 o 
   3  -1  10     2423.76     2403.12     93.77 o 
   4  -1  10      566.74      511.02     51.53 o 
   5  -1  10       82.82      177.78     85.78 o 
   6  -1  10      711.86      838.83     79.48 o 
   7  -1  10     1453.79     1718.85    142.33 o 
   8  -1  10       19.33      166.20    113.56 o 
   9  -1  10      970.49     1227.92    260.61 o 
  10  -1  10      511.09      109.86    273.81 o 
 -10   0  10      894.99      937.51    267.34 o 
  -9   0  10       84.43       44.34    197.96 o 
  -8   0  10     1241.42     1655.07    187.98 o 
  -7   0  10      556.24      671.35    123.61 o 
  -6   0  10     4132.46     3740.76    309.16 o 
  -5   0  10      490.01     1151.62    150.18 o 
  -4   0  10     5806.46     4512.98    748.96 o 
  -3   0  10      138.63      128.49     25.45 o 
  -2   0  10     4011.38     4031.02    222.07 o 
  -1   0  10      631.87      947.10     43.21 o 
   0   0  10     5869.52     6590.95    643.32 o 
   1   0  10    10120.78     8840.04    947.21 o 
   2   0  10     4378.18     3908.20    244.41 o 
   3   0  10     4587.06     4350.21    132.71 o 
   4   0  10     7266.54     6776.22    210.14 o 
   5   0  10     3207.82     4088.31    303.94 o 
   6   0  10     4567.43     5418.13    189.38 o 
   7   0  10     1201.55     2172.42    307.90 o 
   8   0  10     3705.44     3735.31    229.02 o 
   9   0  10        8.67      -63.47    125.65 o 
  10   0  10     1047.91     1106.86    260.22 o 
  11   0  10      145.09      240.70    240.70 o 
 -10   1  10      203.75      271.71    237.83 o 
  -9   1  10      881.83      919.81    356.11 o 
  -8   1  10      136.02      166.32    200.19 o 
  -7   1  10     2399.52     2628.13    170.67 o 
  -6   1  10      689.77      673.26    115.82 o 
  -5   1  10     3737.76     3221.62    346.68 o 
  -4   1  10      938.57     1268.60    352.00 o 
  -3   1  10     1962.63     2143.94    155.69 o 
  -2   1  10      353.74      295.10     45.51 o 
  -1   1  10     7699.42     7771.69    440.64 o 
   0   1  10     3921.17     7190.49    853.47 o 
   1   1  10     1069.21      849.93     65.93 o 
   2   1  10      440.13      714.08     69.40 o 
   3   1  10     1549.91     1431.91    125.71 o 
   4   1  10     3699.38     3595.23    216.68 o 
   5   1  10     2759.84     2577.01    124.54 o 
   6   1  10     1115.93     1285.71    135.98 o 
   7   1  10      908.70     1265.84    139.08 o 
   8   1  10      206.36      234.17    109.49 o 
  11   1  10      557.24      480.07    247.66 o 
  -9   2  10       63.38      225.26    356.68 o 
  -8   2  10     1329.36     1995.23    314.52 o 
  -7   2  10        1.11      147.56    153.11 o 
  -6   2  10      850.84      823.23    152.66 o 
  -5   2  10      292.93      226.08     68.88 o 
  -4   2  10     1330.66     1123.96     99.47 o 
  -3   2  10       37.73      374.22    196.32 o 
  -2   2  10    13349.45    12179.99   1194.80 o 
  -1   2  10     3239.21     3296.16    334.12 o 
   0   2  10     2395.89     2177.89    164.50 o 
   1   2  10      970.16     1021.38    104.05 o 
   2   2  10     1221.56     1218.91    113.94 o 
   3   2  10     3185.53     3777.24    172.92 o 
   4   2  10     5215.53     5389.01    200.12 o 
   5   2  10     4368.89     4261.70    176.45 o 
   6   2  10     4331.40     4183.14    156.17 o 
   7   2  10      159.02      723.80    215.31 o 
   8   2  10     2371.91     2782.36    170.64 o 
   9   2  10       70.78      377.16    302.14 o 
  10   2  10      941.16      973.21    182.14 o 
  -9   3  10      119.06      298.37    407.72 o 
  -8   3  10       86.43       76.30    217.80 o 
  -7   3  10      850.33      876.05    214.36 o 
  -6   3  10      374.92      500.69    135.47 o 
  -5   3  10     1767.37     1800.11    245.40 o 
  -4   3  10      952.89      851.43    112.43 o 
  -3   3  10     6058.26     5338.10   1056.59 o 
  -2   3  10     1540.61     1891.25    222.38 o 
  -1   3  10     5321.58     5345.08    515.24 o 
   0   3  10      203.51      185.15     46.25 o 
   1   3  10     3223.84     3223.81    161.02 o 
   2   3  10     4374.20     4137.61    483.52 o 
   3   3  10     6150.54     6151.83    887.02 o 
   4   3  10      136.18      147.21    116.14 o 
   5   3  10     5769.35     6227.79    214.86 o 
   6   3  10      380.54      468.79     78.95 o 
   7   3  10     1417.35     1445.99     83.69 o 
   8   3  10      745.52      657.02    268.67 o 
   9   3  10      133.40      171.51    111.35 o 
  10   3  10      144.31      131.61    164.08 o 
  -8   4  10      217.40      750.37    316.62 o 
  -7   4  10        9.50      120.06    301.95 o 
  -6   4  10     2845.53     3261.90    294.67 o 
  -5   4  10       13.80      165.69    148.66 o 
  -4   4  10     1595.14     1550.51    136.48 o 
  -3   4  10     1025.80     1015.45    102.37 o 
  -2   4  10     2858.06     2588.45    277.29 o 
  -1   4  10       89.77      132.17    156.51 o 
   0   4  10     7110.30     7745.25    913.60 o 
   1   4  10      456.32      541.02     43.39 o 
   2   4  10     4405.63     4281.50    319.94 o 
   3   4  10      217.10      141.65     39.32 o 
   4   4  10    11907.15    13675.81    457.90 o 
   5   4  10      260.12      227.98     52.40 o 
   6   4  10     1931.91     2166.28    146.60 o 
   7   4  10      530.82      386.67    114.61 o 
   8   4  10     2046.60     1972.94    157.89 o 
   9   4  10       75.42      546.50    172.08 o 
  10   4  10     3353.04     3468.09    382.01 o 
  12   4  10      733.13      723.44    217.47 o 
  -7   5  10      244.07      263.80    239.55 o 
  -6   5  10       46.25      -29.86    181.82 o 
  -5   5  10      444.92      702.21    171.05 o 
  -4   5  10       94.12      216.63    148.84 o 
  -3   5  10      378.41      636.80    212.15 o 
  -2   5  10      298.67      330.07    101.94 o 
  -1   5  10     2079.03     2060.36    276.21 o 
   0   5  10      356.06      980.55    120.72 o 
   1   5  10     2109.93     2089.80    275.95 o 
   2   5  10     1721.96     1611.45     74.93 o 
   3   5  10     4214.24     4508.88    332.59 o 
   4   5  10      322.20      319.37     62.30 o 
   5   5  10     3155.64     3506.03    130.10 o 
   6   5  10       96.40      229.99     77.17 o 
   7   5  10      770.90      934.30    187.82 o 
   8   5  10      993.41      985.59    170.53 o 
   9   5  10      882.43      905.40    244.59 o 
  10   5  10      410.69      545.46    278.22 o 
  11   5  10      175.59      589.29    247.34 o 
  12   5  10      514.65      759.24    364.66 o 
  -6   6  10      893.65     1114.66    239.17 o 
  -5   6  10      213.99      225.98    130.76 o 
  -4   6  10     3263.11     3336.06    374.58 o 
  -3   6  10      548.46      534.47    106.55 o 
  -2   6  10     1535.36     1626.37    168.39 o 
  -1   6  10      308.19      447.79     59.21 o 
   0   6  10     1833.52     2081.06    177.75 o 
   1   6  10       71.72      619.39    111.31 o 
   2   6  10     5403.60     5469.87    389.84 o 
   3   6  10        0.00       18.95     28.15 o 
   4   6  10     2815.65     2592.99    208.65 o 
   5   6  10       70.63        7.53    122.42 o 
   6   6  10     5617.00     6402.73    258.70 o 
   7   6  10        0.35      191.60    107.15 o 
   8   6  10     3955.35     4412.85    396.88 o 
   9   6  10       48.19      320.97    135.34 o 
  10   6  10     2470.51     2901.64    376.65 o 
  11   6  10      231.57      385.97    283.26 o 
  12   6  10     1442.63     1238.35    467.50 o 
  -5   7  10      537.32     1049.28    210.54 o 
  -4   7  10      106.26      185.16    145.75 o 
  -3   7  10      440.75      381.37    127.89 o 
  -2   7  10     1267.10     1101.91    163.84 o 
  -1   7  10      983.53     1134.64    121.32 o 
   0   7  10      426.65      487.77    146.34 o 
   1   7  10     1679.77     1738.84     98.82 o 
   2   7  10      686.50     1051.09    114.03 o 
   3   7  10     1517.44     1351.80    124.05 o 
   4   7  10       30.45       69.84     56.59 o 
   5   7  10      467.93      441.72     90.82 o 
   6   7  10       18.79       -1.42     92.93 o 
   7   7  10      176.19      338.50    188.96 o 
   8   7  10        0.09      205.62    158.47 o 
   9   7  10      480.29      490.59    287.78 o 
  10   7  10      947.07      661.38    197.51 o 
  11   7  10       20.63     -232.03    283.00 o 
  -4   8  10     1014.06     1036.15    210.29 o 
  -3   8  10        8.82      126.27    144.25 o 
  -2   8  10     1898.59     2270.36    215.38 o 
  -1   8  10      372.72      106.43     94.19 o 
   0   8  10     1463.39     1416.94    125.54 o 
   1   8  10      167.24      444.53    146.34 o 
   2   8  10      155.26      153.81    118.81 o 
   3   8  10       23.76       98.22     83.13 o 
   4   8  10      923.78      793.90    141.18 o 
   5   8  10       63.05       19.91     60.38 o 
   6   8  10     4042.84     4019.57    201.62 o 
   7   8  10      110.09       89.81     91.56 o 
   8   8  10     2918.00     3104.51    339.20 o 
   9   8  10       61.86      173.37    124.39 o 
  10   8  10     2445.30     2887.26    412.16 o 
  11   8  10      182.74      858.51    410.27 o 
  -3   9  10      340.90      369.95    210.52 o 
  -2   9  10      353.33      501.37    191.31 o 
  -1   9  10      870.61      793.59    178.41 o 
   0   9  10       91.02      148.62    120.89 o 
   1   9  10      865.15     1067.03    130.38 o 
   2   9  10       14.67       80.69    105.45 o 
   3   9  10      770.50      497.36    167.40 o 
   4   9  10       40.99       90.21    195.92 o 
   5   9  10     2250.29     1959.24    236.88 o 
   6   9  10      721.50      606.30    115.52 o 
   7   9  10      549.17      664.68    217.90 o 
   8   9  10      113.50      163.88    131.74 o 
   9   9  10       19.49      255.50    130.11 o 
  10   9  10        7.43     -247.53    247.53 o 
  11   9  10      155.22      456.97    423.61 o 
  -2  10  10      590.96      630.34    198.94 o 
  -1  10  10      247.06      198.83    162.93 o 
   0  10  10      783.40      887.04    167.86 o 
   1  10  10      308.18      178.15    188.02 o 
   2  10  10      353.55      430.05    152.50 o 
   3  10  10       22.99       76.73    130.68 o 
   4  10  10      640.66      213.65    273.11 o 
   5  10  10      177.61      225.90    222.33 o 
   6  10  10      671.51      646.70    202.49 o 
   7  10  10      681.05      684.12    160.71 o 
   8  10  10     2029.66     1941.81    397.13 o 
   9  10  10      356.03      307.64    300.93 o 
  10  10  10     1120.61     1146.84    275.39 o 
   0  11  10      276.27      342.90    338.95 o 
   1  11  10      199.56      -88.29    326.89 o 
   2  11  10        4.74      -36.38    162.17 o 
   3  11  10       46.10      -89.97    152.04 o 
   4  11  10       35.45      396.75    245.23 o 
   5  11  10      762.18      833.62    345.58 o 
   6  11  10       58.89      211.61    198.09 o 
   7  11  10      398.20      333.08    238.79 o 
   8  11  10      631.47      609.56    283.06 o 
   9  11  10      190.29      161.74    171.50 o 
  -7 -11  11        4.06      346.48    384.88 o 
  -6 -11  11      729.59      598.34    367.21 o 
  -5 -11  11       67.32        3.96    217.29 o 
  -4 -11  11     1358.88     1318.03    350.18 o 
  -3 -11  11      326.84      -22.20    242.74 o 
  -2 -11  11      958.07      687.72    362.62 o 
  -1 -11  11       21.98      -25.90    387.75 o 
  -9 -10  11      919.97     -285.74    352.86 o 
  -8 -10  11      100.89       41.21    293.91 o 
  -7 -10  11      410.94      366.51    306.60 o 
  -6 -10  11       11.73       85.94    181.89 o 
  -5 -10  11      907.09      771.30    222.14 o 
  -4 -10  11      206.73      395.54    216.08 o 
  -3 -10  11      432.24      823.23    320.45 o 
  -2 -10  11       63.07      101.50    237.19 o 
  -1 -10  11      241.01      192.24    158.96 o 
   0 -10  11        2.29     -139.52    167.58 o 
   1 -10  11      147.21      283.77    235.47 o 
  -9  -9  11        3.33     -122.75    155.48 o 
  -8  -9  11     1027.42     1133.74    182.79 o 
  -7  -9  11      290.38      -76.49    248.49 o 
  -6  -9  11     1292.48     1150.44    273.11 o 
  -5  -9  11       54.25      -70.81    100.55 o 
  -4  -9  11      838.66      975.75    158.31 o 
  -3  -9  11       42.83       37.26    162.43 o 
  -2  -9  11      884.05     1360.77    199.49 o 
  -1  -9  11      419.73      433.44    167.82 o 
   0  -9  11     1221.73     1774.81    301.05 o 
   1  -9  11     1623.50     1256.74    269.03 o 
   2  -9  11     1435.56     1480.15    250.81 o 
   3  -9  11       85.00      174.91    263.35 o 
 -10  -8  11       54.01      -15.50    255.50 o 
  -9  -8  11      730.88      503.42    305.90 o 
  -8  -8  11       39.31      309.73    235.66 o 
  -7  -8  11     2165.42     2957.54    553.85 o 
  -6  -8  11        0.29       27.26     91.22 o 
  -5  -8  11     2362.85     2478.09    173.58 o 
  -4  -8  11       28.38      373.53    278.22 o 
  -3  -8  11     2056.88     1837.76    129.45 o 
  -2  -8  11        6.58      433.51    283.73 o 
  -1  -8  11      275.44      598.77    119.39 o 
   0  -8  11       54.33       -8.87    149.28 o 
   1  -8  11     1115.77     1102.23    224.34 o 
   2  -8  11       22.91       37.13    263.41 o 
   3  -8  11      317.18      782.08    373.72 o 
   4  -8  11      606.43      377.99    342.14 o 
 -10  -7  11     1593.67     1476.57    200.47 o 
  -9  -7  11        2.36       16.71    200.89 o 
  -8  -7  11     2684.47     3151.21    368.36 o 
  -7  -7  11        4.61       69.22    193.49 o 
  -6  -7  11     3350.69     3449.80    194.80 o 
  -5  -7  11     1035.05      606.26    170.27 o 
  -4  -7  11      733.53      838.40    188.04 o 
  -3  -7  11       27.32      -39.38    117.93 o 
  -2  -7  11     1619.57     1265.77    153.94 o 
  -1  -7  11       73.97      310.41    157.81 o 
   0  -7  11     2270.34     2275.78    118.46 o 
   1  -7  11      138.68       49.98    291.29 o 
   2  -7  11     1177.43     1006.41    171.41 o 
   3  -7  11     2115.49     2459.79    238.60 o 
   4  -7  11      934.58      992.35    238.47 o 
   5  -7  11      246.94      140.80    220.73 o 
   6  -7  11      745.05     1113.95    262.14 o 
  -9  -6  11      209.42      246.90    111.45 o 
  -8  -6  11        3.85       19.65    111.74 o 
  -7  -6  11     2731.25     2619.02    301.12 o 
  -6  -6  11       25.65       50.85    118.05 o 
  -5  -6  11     2500.57     2727.74    585.90 o 
  -4  -6  11       49.74      -30.01     64.80 o 
  -3  -6  11     4377.48     4719.93    360.96 o 
  -2  -6  11        6.09      447.33    362.22 o 
  -1  -6  11    10127.03     8673.98    428.07 o 
   0  -6  11      123.26      537.05    100.01 o 
   1  -6  11      164.97      191.67     72.34 o 
   2  -6  11      177.97       60.02     77.87 o 
   3  -6  11      522.55      762.24    142.78 o 
   4  -6  11      474.08      537.55    191.26 o 
   5  -6  11      259.99      444.79    168.68 o 
   6  -6  11      162.42       98.44    242.74 o 
 -11  -5  11      141.46      465.29    185.95 o 
 -10  -5  11     3213.23     2843.89    195.70 o 
  -9  -5  11      153.87      247.31    131.57 o 
  -8  -5  11     3732.69     3551.22    168.91 o 
  -7  -5  11      482.77      589.02    112.77 o 
  -6  -5  11     3089.81     3200.44    133.32 o 
  -5  -5  11      213.29      258.68     48.35 o 
  -4  -5  11     4212.38     4716.98    213.98 o 
  -3  -5  11       22.91        7.21     29.79 o 
  -2  -5  11     3777.94     3805.70    340.38 o 
  -1  -5  11       53.01       79.87    101.56 o 
   0  -5  11     3896.35     3721.27    270.67 o 
   1  -5  11      156.04      788.29    101.85 o 
   2  -5  11     2121.19     2060.73    125.89 o 
   3  -5  11     1517.26     1340.35    248.81 o 
   4  -5  11     1825.84     1712.69    132.98 o 
   5  -5  11      576.17      313.05    165.49 o 
   6  -5  11     1241.75     1692.90    250.14 o 
 -11  -4  11      221.10      519.96    206.45 o 
 -10  -4  11       43.29      380.93    245.30 o 
  -9  -4  11      216.29      130.50    133.91 o 
  -8  -4  11       34.21      257.60     97.86 o 
  -7  -4  11        3.59      -22.26     67.94 o 
  -6  -4  11      181.03      208.64     62.90 o 
  -5  -4  11     3057.24     3197.22    158.58 o 
  -4  -4  11      481.07      519.88     52.74 o 
  -3  -4  11     4568.98     5614.83    344.72 o 
  -2  -4  11      318.38      390.56     54.95 o 
  -1  -4  11     5122.87     5103.12    254.16 o 
   0  -4  11      101.67      319.87     96.47 o 
   1  -4  11     6194.58     5604.95    248.93 o 
   2  -4  11      483.64      637.90     59.73 o 
   3  -4  11     1644.61     1487.95    103.07 o 
   4  -4  11      221.06      352.23    119.12 o 
   5  -4  11     2583.09     2505.10    156.17 o 
   6  -4  11     1530.45     1210.28    111.12 o 
   7  -4  11      153.62       21.82    138.07 o 
   8  -4  11       12.08      278.86    195.02 o 
 -11  -3  11      132.26      223.69    169.68 o 
 -10  -3  11     2433.92     1881.99    292.63 o 
  -9  -3  11      700.39     1173.98    228.39 o 
  -8  -3  11     5074.17     4359.71    217.25 o 
  -7  -3  11      492.87      527.49     90.83 o 
  -6  -3  11     5920.69     5784.80    339.81 o 
  -5  -3  11       27.70        8.36     48.51 o 
  -4  -3  11     6970.45     7433.99    225.15 o 
  -3  -3  11      612.53      793.51     56.17 o 
  -2  -3  11     6977.15     7463.87    195.91 o 
  -1  -3  11     1375.04     1241.98     86.58 o 
   0  -3  11     4500.41     4366.65    391.65 o 
   1  -3  11        0.03       68.05     34.57 o 
   2  -3  11     4061.69     3615.71    152.18 o 
   3  -3  11       16.70      971.28    172.69 o 
   4  -3  11     3440.76     3176.57    178.10 o 
   5  -3  11      698.36      653.61     71.54 o 
   6  -3  11     2644.55     2744.27    119.74 o 
   7  -3  11      318.86      297.09     96.55 o 
   8  -3  11     1589.10     1282.43    148.96 o 
   9  -3  11      235.38      606.10    203.83 o 
 -11  -2  11      329.87      377.05    327.47 o 
 -10  -2  11       11.34       85.58    151.62 o 
  -9  -2  11        4.51      105.02    137.47 o 
  -8  -2  11      698.41     1200.84    272.47 o 
  -7  -2  11      126.34      167.79     97.57 o 
  -6  -2  11      892.17     2369.83    529.71 o 
  -5  -2  11     1667.64     1285.42     74.30 o 
  -4  -2  11      649.13      714.43     63.99 o 
  -3  -2  11     4619.06     5860.74    208.74 o 
  -2  -2  11      430.00      529.27     60.81 o 
  -1  -2  11     1312.63     1773.86    100.30 o 
   0  -2  11      321.02      354.81     40.53 o 
   1  -2  11     5905.40     5133.88    195.80 o 
   2  -2  11        8.41      895.49    459.71 o 
   3  -2  11     6562.91     6299.14    411.63 o 
   4  -2  11      104.12      443.56     81.68 o 
   5  -2  11     1922.79     1950.22    177.50 o 
   6  -2  11      464.20      632.37    100.04 o 
   7  -2  11     1586.61     1691.78    143.62 o 
   8  -2  11       41.71      140.57    100.82 o 
  10  -2  11      155.06      236.09    204.75 o 
 -10  -1  11      885.53     1077.75    206.25 o 
  -9  -1  11      138.49      169.16    147.05 o 
  -8  -1  11     2382.49     2438.82    226.83 o 
  -7  -1  11      320.37      416.02    108.93 o 
  -6  -1  11    11639.11    10954.22    370.01 o 
  -5  -1  11     1734.24     1396.49    191.27 o 
  -4  -1  11     8392.89     8768.15    471.98 o 
  -3  -1  11       24.85       64.12     29.38 o 
  -2  -1  11     4725.64     4847.36    184.43 o 
  -1  -1  11      106.60       89.08     28.91 o 
   0  -1  11    22695.79    24769.01   2024.13 o 
   1  -1  11     3028.71     2820.94    420.48 o 
   2  -1  11     8393.19     7532.02    539.16 o 
   3  -1  11       24.39      200.59    125.17 o 
   4  -1  11     1889.28     1904.30     86.17 o 
   5  -1  11       19.05      253.57     78.52 o 
   6  -1  11      980.83     1174.34     87.51 o 
   7  -1  11       70.56      325.62    231.20 o 
   8  -1  11     3233.33     3560.02    230.94 o 
   9  -1  11      377.22      391.73    114.98 o 
  10  -1  11     2610.65     2273.31    411.87 o 
 -10   0  11       14.39     -119.40    182.81 o 
  -9   0  11      455.74      690.99    160.72 o 
  -8   0  11      164.41      270.75    159.59 o 
  -7   0  11        3.48      101.48     89.19 o 
  -6   0  11     1281.52     2468.39    339.32 o 
  -5   0  11     1242.78     1215.08    105.00 o 
  -4   0  11       69.01      593.48    125.76 o 
  -3   0  11     2145.83     2110.84    208.80 o 
  -2   0  11      487.90      441.25     39.16 o 
  -1   0  11    15579.90    21890.63    534.12 o 
   0   0  11      381.08      420.58     34.49 o 
   1   0  11    22948.19    26125.66   2169.48 o 
   2   0  11      576.49      495.44     52.28 o 
   3   0  11     3861.85     4164.63    199.79 o 
   4   0  11      170.80      222.52     87.95 o 
   5   0  11     3754.41     3379.71    193.14 o 
   6   0  11      953.94     1136.77     86.94 o 
   7   0  11     3011.47     2935.13    141.52 o 
   8   0  11      141.17      392.21    104.56 o 
   9   0  11      974.37     1201.81    165.28 o 
  10   0  11       40.31      116.11    226.73 o 
 -10   1  11      376.23       95.12    349.09 o 
  -9   1  11       35.49       63.03    279.94 o 
  -8   1  11      424.08      118.63    550.94 o 
  -7   1  11      609.39      473.89    104.50 o 
  -6   1  11     1456.74     1299.22    110.07 o 
  -5   1  11      172.72      129.67     56.18 o 
  -4   1  11    12203.57    10509.54   1118.58 o 
  -3   1  11       39.39       73.64     33.73 o 
  -2   1  11    13552.25    14955.87   1284.33 o 
  -1   1  11      755.12      927.38     62.63 o 
   0   1  11    30907.59    38523.55   3546.24 o 
   1   1  11      694.66      784.44     86.06 o 
   2   1  11    13231.41    12848.11   1034.88 o 
   3   1  11     6757.91     6673.25    183.42 o 
   4   1  11     2218.12     2136.26    162.55 o 
   5   1  11       95.20      211.18     52.88 o 
   6   1  11     3814.34     3557.11    194.13 o 
   7   1  11      172.62      309.70    101.77 o 
   8   1  11     1216.44     1274.63    101.82 o 
  11   1  11      272.41      549.67    294.29 o 
  -9   2  11     1526.44     1417.30    300.80 o 
  -8   2  11      141.89      -25.39    206.44 o 
  -7   2  11      614.65      694.69    132.89 o 
  -6   2  11      165.39      248.32    189.35 o 
  -5   2  11      612.13      523.28     79.82 o 
  -4   2  11     2164.84     2406.14    163.26 o 
  -3   2  11      714.78      792.33     92.12 o 
  -2   2  11       63.96      118.64    295.59 o 
  -1   2  11      838.75      890.46     93.40 o 
   0   2  11      372.14      377.36     47.44 o 
   1   2  11     9024.42    10927.07   1027.63 o 
   2   2  11       56.83       79.48     48.42 o 
   3   2  11     7128.80     8903.68    730.32 o 
   4   2  11      368.40      480.88     62.77 o 
   5   2  11     5292.76     5436.75    184.93 o 
   6   2  11       42.09      214.84    177.31 o 
   7   2  11     2092.55     2327.97    112.73 o 
   8   2  11      792.48      877.77    174.10 o 
   9   2  11     1263.84     1586.80    223.48 o 
  10   2  11       30.96     -107.74    121.51 o 
  11   2  11      896.38      790.26    183.84 o 
  -8   3  11      226.63      445.94    357.51 o 
  -7   3  11        0.43      -52.57    281.53 o 
  -6   3  11       37.55      289.95    137.93 o 
  -5   3  11      492.81      657.72    123.09 o 
  -4   3  11     2702.41     2520.16    299.21 o 
  -3   3  11      360.04      569.34    138.92 o 
  -2   3  11    17042.06    16731.01   1696.78 o 
  -1   3  11      318.30      369.64     74.42 o 
   0   3  11    15559.54    12731.29    699.59 o 
   1   3  11      191.33      203.64     64.82 o 
   2   3  11    13394.26    13258.64    810.04 o 
   3   3  11      448.90      520.12    101.51 o 
   4   3  11     5283.98     4599.51    241.15 o 
   5   3  11     1720.98     1964.19    169.12 o 
   6   3  11     4218.07     4263.18    194.26 o 
   7   3  11       38.01       27.95     78.58 o 
   8   3  11     1348.26     1484.78    132.63 o 
   9   3  11      491.10      482.04    183.03 o 
  -8   4  11       20.83     -122.81    402.43 o 
  -7   4  11     1612.20     1709.29    295.44 o 
  -6   4  11      141.36      241.61    127.20 o 
  -5   4  11     2383.60     2094.91    162.18 o 
  -4   4  11     2058.80     1741.56    373.14 o 
  -3   4  11     3064.80     3087.91    357.62 o 
  -2   4  11      841.15     1707.91    184.93 o 
  -1   4  11        9.42       78.76     71.52 o 
   0   4  11      511.84      333.68    118.76 o 
   1   4  11        5.26      -51.66     51.66 o 
   2   4  11     2529.25     2706.36    138.53 o 
   3   4  11     2125.70     2773.35    168.99 o 
   4   4  11      168.71      193.09     81.69 o 
   5   4  11     1455.33     1731.56    211.23 o 
   6   4  11       53.49       33.33     58.65 o 
   7   4  11      308.51      400.95    107.58 o 
   8   4  11       20.58       73.62     91.74 o 
   9   4  11      131.20       70.91    117.02 o 
  10   4  11       88.83      323.77    289.57 o 
  11   4  11      892.46     1681.60    258.37 o 
  -7   5  11       43.29      -56.46    347.43 o 
  -6   5  11      320.51      245.54    150.24 o 
  -5   5  11       75.78      173.53    119.87 o 
  -4   5  11     1558.09     1450.56    219.78 o 
  -3   5  11     1509.79     1419.96    296.37 o 
  -2   5  11     2720.44     2895.57    652.28 o 
  -1   5  11      818.04      875.02     81.45 o 
   0   5  11    11565.25    12281.11    879.59 o 
   1   5  11      688.36      640.38     45.98 o 
   2   5  11    14149.00    13860.49    531.92 o 
   3   5  11     1000.88     1136.67     99.04 o 
   4   5  11     4539.76     4130.21    200.48 o 
   5   5  11      727.25      851.93    132.25 o 
   6   5  11     1262.77     1271.78    169.95 o 
   7   5  11      665.13      708.97    190.81 o 
   8   5  11     2876.09     3349.87    273.30 o 
   9   5  11      116.29      288.40    140.33 o 
  10   5  11     3312.40     3445.57    407.15 o 
  11   5  11       39.65     -271.90    284.59 o 
  -6   6  11        0.09       61.61    360.19 o 
  -5   6  11      891.81     1328.84    178.28 o 
  -4   6  11       30.33     -161.92    161.92 o 
  -3   6  11     3417.91     2689.52    256.01 o 
  -2   6  11     1129.03      954.63    348.84 o 
  -1   6  11     1758.29     1832.22    199.45 o 
   0   6  11     1413.11     2332.09    166.26 o 
   1   6  11     1021.60     1324.81    118.02 o 
   2   6  11      152.81      188.05     72.96 o 
   3   6  11     1619.43     1630.58     79.31 o 
   4   6  11     1337.11     1141.64    106.00 o 
   5   6  11      304.81      291.97     80.01 o 
   6   6  11      502.89      633.33     89.96 o 
   7   6  11     1073.23     1296.74    157.26 o 
   8   6  11       53.88       31.13    136.20 o 
   9   6  11      920.10     1042.27    162.32 o 
  10   6  11        2.27     -263.48    263.48 o 
  11   6  11      350.48        8.17    385.33 o 
  -5   7  11       10.39       -2.60    174.19 o 
  -4   7  11      439.18      547.00    134.42 o 
  -3   7  11       24.40       -3.57    105.96 o 
  -2   7  11     2909.24     2829.45    422.81 o 
  -1   7  11       19.37       84.46    156.97 o 
   0   7  11     3447.20     3351.01    469.56 o 
   1   7  11      169.76      176.56     70.98 o 
   2   7  11     6430.41     6454.39    324.87 o 
   3   7  11      796.06      854.18     67.96 o 
   4   7  11     3795.99     3592.52    265.84 o 
   5   7  11      287.11      404.69    103.13 o 
   6   7  11     2309.63     2408.25    143.30 o 
   7   7  11      326.61      426.01    104.00 o 
   8   7  11     2290.23     2827.45    258.57 o 
   9   7  11     1393.18     1299.21    226.41 o 
  10   7  11     1758.72     2172.07    389.09 o 
  11   7  11      251.72      477.90    340.67 o 
  -4   8  11       32.17      -19.70    142.99 o 
  -3   8  11     1412.77     1430.90    266.77 o 
  -2   8  11       95.74      257.11    182.96 o 
  -1   8  11     2792.07     2882.81    281.86 o 
   0   8  11        6.36       88.08     83.05 o 
   1   8  11     2375.46     2145.01    270.79 o 
   2   8  11      155.45      426.19    138.86 o 
   3   8  11      532.69      522.04    196.81 o 
   4   8  11       16.58      167.67     75.71 o 
   5   8  11      383.25      423.76     63.61 o 
   6   8  11      753.30      774.44     88.07 o 
   7   8  11      832.49     1178.27    164.92 o 
   8   8  11      124.46      -25.01    222.65 o 
   9   8  11     1302.55     1366.26    365.36 o 
  10   8  11        3.83     -241.72    241.72 o 
  11   8  11     1325.00     1341.57    347.94 o 
  -3   9  11      132.15     -128.75    405.39 o 
  -2   9  11     1278.69      921.87    152.36 o 
  -1   9  11      273.89      273.76    131.73 o 
   0   9  11     1494.86     1551.41    217.47 o 
   1   9  11        0.08       34.62     93.49 o 
   2   9  11     1469.85     1355.48    415.15 o 
   3   9  11      298.69      145.26    234.26 o 
   4   9  11     2486.83     1797.01    247.59 o 
   5   9  11        0.08       90.78    234.77 o 
   6   9  11     3292.63     2683.82    228.34 o 
   7   9  11        0.73       84.76    154.93 o 
   8   9  11     2015.40     1935.97    222.88 o 
   9   9  11      182.32      210.80    183.38 o 
  10   9  11     1000.18     1208.87    369.32 o 
  -1  10  11     2721.66     3002.33    268.55 o 
   0  10  11       14.43      -89.62    136.53 o 
   1  10  11     1742.33     1999.44    177.02 o 
   2  10  11       26.02      -47.24    177.08 o 
   3  10  11     1494.30     1370.02    365.49 o 
   4  10  11        5.29      -66.03    191.84 o 
   5  10  11      719.94      594.64    292.51 o 
   6  10  11        0.08        3.64    290.66 o 
   7  10  11        3.76     -153.11    189.20 o 
   8  10  11      111.67     -172.25    175.43 o 
   9  10  11       32.14      359.71    210.65 o 
  10  10  11       20.00       54.31    298.41 o 
   1  11  11      133.97      120.83    204.28 o 
   2  11  11      897.49      783.61    288.74 o 
   3  11  11       16.46     -103.83    209.23 o 
   4  11  11      713.39      254.16    319.49 o 
   5  11  11       86.41     -176.01    335.76 o 
   6  11  11     1641.86     1208.11    354.77 o 
   7  11  11        0.06     -135.76    302.46 o 
   8  11  11     1435.56      980.47    202.68 o 
  -6 -11  12       20.28     -352.54    352.54 o 
  -5 -11  12      882.62      459.91    222.52 o 
  -4 -11  12       66.00       71.39    357.07 o 
  -3 -11  12      776.04      845.17    252.70 o 
  -2 -11  12      104.68     -384.18    384.18 o 
  -8 -10  12     1232.48     1546.80    395.66 o 
  -7 -10  12       23.77       69.25    208.67 o 
  -6 -10  12     2498.05     2452.74    249.22 o 
  -5 -10  12      754.92     1160.32    249.32 o 
  -4 -10  12     1715.09     1890.34    271.77 o 
  -3 -10  12       35.27      505.39    333.91 o 
  -2 -10  12     1431.55     1242.18    263.86 o 
  -1 -10  12       15.84     -101.12    312.47 o 
   0 -10  12      651.74      650.98    235.05 o 
   1 -10  12       33.72      152.47    286.89 o 
  -9  -9  12      529.70      586.41    169.95 o 
  -8  -9  12       41.15     -111.36    135.16 o 
  -7  -9  12      409.08      477.71    287.85 o 
  -6  -9  12        1.31      216.40    188.52 o 
  -5  -9  12     1963.03     1688.06    223.73 o 
  -4  -9  12       76.17      121.64    117.38 o 
  -3  -9  12      693.01      862.46    197.26 o 
  -2  -9  12      229.18      180.54    169.63 o 
  -1  -9  12      134.58      606.19    288.93 o 
   0  -9  12        2.90      178.25    282.30 o 
   1  -9  12      325.88      436.94    196.23 o 
   2  -9  12       38.29      -62.94    196.29 o 
   3  -9  12      240.16       78.22    511.42 o 
 -10  -8  12      356.38      459.40    220.89 o 
  -8  -8  12     1138.59     1165.62    294.74 o 
  -7  -8  12       93.26      119.82    159.11 o 
  -6  -8  12     2071.79     2340.90    179.58 o 
  -5  -8  12       44.63       45.43    137.36 o 
  -4  -8  12     5168.91     5303.08    390.82 o 
  -3  -8  12     1014.56     1522.04    156.41 o 
  -2  -8  12     3348.84     3396.45    320.89 o 
  -1  -8  12     1039.10     1206.45    264.88 o 
   0  -8  12     3496.56     3682.89    276.56 o 
   1  -8  12       51.06     -140.54    140.54 o 
   2  -8  12     1507.46     1601.50    280.74 o 
   3  -8  12      123.67       81.40    206.51 o 
   4  -8  12      335.80      105.58    355.92 o 
 -10  -7  12      290.80      142.22    165.12 o 
  -9  -7  12     1069.81      864.63    250.14 o 
  -8  -7  12      523.92      451.80    151.64 o 
  -7  -7  12     4843.39     4747.81    438.22 o 
  -6  -7  12      563.31      584.88    152.41 o 
  -5  -7  12      251.84      259.35    329.92 o 
  -4  -7  12       34.41      -72.99     93.59 o 
  -3  -7  12      355.69      187.99     84.00 o 
  -2  -7  12      510.20      614.26    139.84 o 
  -1  -7  12      547.60      660.16    101.83 o 
   0  -7  12      148.79      116.31     74.19 o 
   1  -7  12     1392.66     1552.85    167.45 o 
   2  -7  12      953.23     1166.42    149.35 o 
   3  -7  12     1200.31     1167.85    201.15 o 
   5  -7  12      465.56      394.39    312.28 o 
  -9  -6  12        4.49      136.23    146.91 o 
  -8  -6  12      515.09      942.40    273.18 o 
  -7  -6  12        3.99      326.45    195.22 o 
  -6  -6  12     1418.20     1465.92    144.37 o 
  -5  -6  12      353.83      585.25    113.16 o 
  -4  -6  12     4499.03     4720.32    314.90 o 
  -3  -6  12      436.59      289.47    117.58 o 
  -2  -6  12    11302.16    10435.49    598.25 o 
  -1  -6  12      539.36     2226.93    450.40 o 
   0  -6  12     9399.74     8735.87    455.30 o 
   1  -6  12      688.22      608.22     87.03 o 
   2  -6  12     2235.18     1962.65    257.70 o 
   4  -6  12     1368.68     1341.06    211.99 o 
   5  -6  12       20.50      -56.46    173.59 o 
   6  -6  12     1116.10     1524.67    282.23 o 
 -11  -5  12     1042.39      613.57    191.57 o 
 -10  -5  12      196.07      300.56    417.16 o 
  -9  -5  12     2435.71     1848.47    155.74 o 
  -8  -5  12       78.54      259.09     87.13 o 
  -7  -5  12     3301.53     2876.99    161.14 o 
  -6  -5  12     1716.66     1853.50    110.79 o 
  -5  -5  12     3655.44     3962.73    154.72 o 
  -4  -5  12       37.74       90.55    117.13 o 
  -3  -5  12      373.38      445.05    107.63 o 
  -2  -5  12     1270.23     1250.43    244.18 o 
  -1  -5  12      338.57      359.68    101.82 o 
   0  -5  12     1542.28     1460.99    146.22 o 
   1  -5  12      305.66      317.88     50.45 o 
   2  -5  12      411.82      371.71     98.60 o 
   3  -5  12     1379.22     1301.32    108.85 o 
   4  -5  12     1085.57      893.06    117.63 o 
   5  -5  12     1399.30     1721.22    201.66 o 
   6  -5  12       11.99      -54.35    155.47 o 
 -11  -4  12       16.17       -7.87    186.64 o 
 -10  -4  12      842.91      550.95    152.05 o 
  -9  -4  12       83.78      236.36    115.80 o 
  -8  -4  12     3681.29     2976.44    203.43 o 
  -7  -4  12      368.42      524.98     71.85 o 
  -6  -4  12      939.89     1172.65    167.20 o 
  -5  -4  12      715.26      782.62     72.00 o 
  -4  -4  12     6767.88     7991.52    307.85 o 
  -3  -4  12        4.28      175.33     29.84 o 
  -2  -4  12    13137.11    11327.85   1707.15 o 
  -1  -4  12     1641.28     1449.58    159.30 o 
   0  -4  12     5722.27     5328.99    530.59 o 
   1  -4  12      499.18     2172.39    308.40 o 
   2  -4  12     6231.48     6072.31    284.18 o 
   3  -4  12      703.23      781.91    177.58 o 
   4  -4  12     1541.80     1576.89    112.30 o 
   5  -4  12     1126.80     1096.49    118.80 o 
   6  -4  12     2308.36     2031.21    136.19 o 
   8  -4  12     1127.22     1156.43    239.24 o 
 -11  -3  12      678.86      572.22    224.58 o 
 -10  -3  12      180.03      186.82    133.72 o 
  -9  -3  12      961.27      869.42    144.51 o 
  -8  -3  12       19.78      495.70    131.97 o 
  -7  -3  12     1650.29     1282.59    103.62 o 
  -6  -3  12      525.87      610.92     87.84 o 
  -5  -3  12     3223.60     2958.70    215.75 o 
  -4  -3  12      755.60      861.86     95.00 o 
  -3  -3  12     7183.47     8044.69    254.52 o 
  -2  -3  12      358.71      492.98     50.16 o 
  -1  -3  12      895.64      858.13     70.36 o 
   0  -3  12     1013.87      965.84     48.22 o 
   1  -3  12     2430.61     2202.06    183.53 o 
   2  -3  12      367.29      338.49     47.16 o 
   3  -3  12     3515.45     3348.20    127.09 o 
   4  -3  12     1988.81     2311.30    146.99 o 
   5  -3  12     1194.00     1354.21    136.57 o 
   6  -3  12     1632.66     1255.43    102.67 o 
   7  -3  12      322.55      296.14    195.15 o 
   8  -3  12        1.64      -50.89    150.11 o 
   9  -3  12        7.55       62.92    179.15 o 
 -10  -2  12      186.17      -41.54    167.55 o 
  -9  -2  12       56.03       37.98    134.90 o 
  -8  -2  12     1274.23      955.65    127.09 o 
  -7  -2  12       13.99      187.54    103.73 o 
  -6  -2  12     5224.81     4934.23    209.34 o 
  -5  -2  12      227.30      199.32    144.75 o 
  -4  -2  12     6618.05     6893.24    417.44 o 
  -3  -2  12     1593.30     1199.34    374.55 o 
  -2  -2  12    11962.93    15046.61    597.28 o 
  -1  -2  12      866.27      885.74    107.61 o 
   0  -2  12     5345.56     4636.86    345.77 o 
   1  -2  12       49.71       41.46     41.58 o 
   2  -2  12     8254.71     7474.59    551.31 o 
   3  -2  12     1140.98     3267.67    557.42 o 
   4  -2  12     6542.66     6190.75    368.14 o 
   5  -2  12     2416.90     2491.24    131.36 o 
   6  -2  12     1442.32     1702.94    119.21 o 
   7  -2  12     3140.54     3609.65    328.93 o 
   8  -2  12     1999.01     1979.21    169.50 o 
   9  -2  12      260.43      303.22    172.77 o 
 -10  -1  12       60.41      161.79    217.61 o 
  -9  -1  12      219.82      318.72    152.74 o 
  -8  -1  12        2.51      200.19    213.08 o 
  -7  -1  12     2077.29     1954.52    190.18 o 
  -6  -1  12       58.99     2034.03    440.13 o 
  -5  -1  12     2199.28     2067.55    108.96 o 
  -4  -1  12        5.75       37.58     30.96 o 
  -3  -1  12      850.28      626.28     71.12 o 
  -2  -1  12      208.61      392.86     49.17 o 
  -1  -1  12    11495.09    14155.18    613.74 o 
   0  -1  12     1604.86     1833.44    124.75 o 
   1  -1  12    17640.32    15844.39   1540.81 o 
   2  -1  12     1653.47     1716.15    141.28 o 
   3  -1  12     7997.44     7743.66    514.46 o 
   4  -1  12      433.79      291.73     58.47 o 
   5  -1  12      721.34      883.28     87.41 o 
   6  -1  12     1921.16     1981.37    109.01 o 
   7  -1  12     1550.87     1800.28    116.88 o 
   8  -1  12     1208.50     1136.11    156.08 o 
   9  -1  12      811.94      927.09    120.61 o 
  10  -1  12        2.56      159.04    345.07 o 
 -10   0  12      345.88      809.04    339.49 o 
  -9   0  12        2.63       65.92    146.01 o 
  -8   0  12      951.49     1060.21    138.00 o 
  -7   0  12        4.04       42.85    108.77 o 
  -6   0  12     2381.05     2324.23    145.06 o 
  -5   0  12      729.47      799.27    353.43 o 
  -4   0  12     1350.08     1126.77    172.53 o 
  -3   0  12      355.00      330.38     51.31 o 
  -2   0  12     6029.11     5997.37    417.56 o 
  -1   0  12     1406.37     1996.39    111.61 o 
   0   0  12    14811.72    17414.06   1066.74 o 
   1   0  12        7.21       40.98     34.67 o 
   2   0  12     4552.72     4642.32    372.61 o 
   3   0  12     3110.41     3313.91    173.63 o 
   4   0  12     6069.25     6076.14    404.37 o 
   5   0  12      355.64     1818.91    449.58 o 
   6   0  12     6005.13     6083.61    273.15 o 
   7   0  12     2615.72     2672.05    349.06 o 
   8   0  12     4583.89     4385.64    188.08 o 
  -9   1  12      421.28      393.63    175.33 o 
  -8   1  12       36.06       24.02    143.46 o 
  -7   1  12      537.72      626.88    167.85 o 
  -6   1  12       27.18      212.26    126.72 o 
  -5   1  12     3206.30     2785.82    289.75 o 
  -4   1  12      390.51      708.34     98.89 o 
  -3   1  12     6441.78     6205.93    226.73 o 
  -2   1  12      977.44     1008.75     61.81 o 
  -1   1  12     8498.52     9709.90    364.00 o 
   0   1  12      138.88      159.58     33.83 o 
   1   1  12    16375.14    19971.97    957.90 o 
   2   1  12      497.30      437.93     51.42 o 
   3   1  12     9657.54     9292.33    594.58 o 
   4   1  12     1615.94     1726.43     89.24 o 
   5   1  12     1549.72     1444.46    173.43 o 
   6   1  12     2577.45     2667.22    150.32 o 
   7   1  12      411.52      544.14    149.70 o 
   8   1  12     1650.44     1906.07    219.84 o 
   9   1  12      729.35      687.02    199.81 o 
  10   1  12      733.10      477.96    220.16 o 
  -9   2  12       75.09       39.49    286.83 o 
  -8   2  12     1499.29     2028.40    371.55 o 
  -7   2  12      394.14      285.90    124.20 o 
  -6   2  12     3664.26     3704.90    212.47 o 
  -5   2  12        0.04       66.09     75.98 o 
  -4   2  12     2193.15     1806.56    460.51 o 
  -3   2  12      168.46      953.29    345.32 o 
  -2   2  12     2134.13     2427.14    281.14 o 
  -1   2  12      577.47      730.36     59.15 o 
   0   2  12    10559.38     9648.34    652.76 o 
   1   2  12        0.08       90.65     75.02 o 
   2   2  12     7188.14     7875.79    515.86 o 
   3   2  12      601.10      923.86     93.15 o 
   4   2  12     7136.70     7893.95    750.88 o 
   5   2  12      751.30     1055.63     79.21 o 
   6   2  12     8382.53     8496.95    249.73 o 
   7   2  12      210.98      947.66    193.36 o 
   8   2  12     3076.54     3477.53    261.18 o 
   9   2  12      113.09      543.03    168.45 o 
  10   2  12     1862.16     1921.99    254.04 o 
  -8   3  12       19.70      322.23    367.02 o 
  -7   3  12      259.51      207.40    198.09 o 
  -6   3  12      195.28      238.44    110.79 o 
  -5   3  12       40.65       59.64     87.26 o 
  -4   3  12        1.77        0.62     63.12 o 
  -3   3  12     4937.07     4329.11    827.82 o 
  -2   3  12      148.95      497.25    102.74 o 
  -1   3  12    11550.07    12062.60   1643.46 o 
   0   3  12     5693.36     5242.48    541.79 o 
   1   3  12     4103.85     4563.09    432.92 o 
   2   3  12     3035.82     2847.76    118.60 o 
   3   3  12    10902.44    12242.60   1143.60 o 
   4   3  12     1911.87     1660.49    125.61 o 
   5   3  12     4285.10     4044.17    313.69 o 
   6   3  12      594.63      475.47    143.92 o 
   7   3  12     1108.00      978.37    125.81 o 
   8   3  12     2455.84     2354.72    225.20 o 
   9   3  12      271.14      441.15    160.77 o 
  -8   4  12      466.56      930.53    297.04 o 
  -7   4  12      240.71      462.08    265.97 o 
  -6   4  12     2630.65     3134.64    484.69 o 
  -5   4  12        7.95       10.42    143.83 o 
  -4   4  12     5296.65     3770.10    331.42 o 
  -3   4  12        6.44      247.15    114.45 o 
  -2   4  12     5949.14     5554.24    723.84 o 
  -1   4  12      107.87      470.77     84.59 o 
   0   4  12     1982.31     1962.28    159.22 o 
   1   4  12      824.84      945.92     84.53 o 
   2   4  12    11598.74    14233.87   1171.11 o 
   3   4  12      869.47      971.22     58.64 o 
   4   4  12    17566.20    18208.77    882.62 o 
   5   4  12      379.97      262.33    153.05 o 
   6   4  12     3066.23     2794.91    301.47 o 
   7   4  12      388.42      356.79     84.45 o 
   8   4  12     1975.60     1945.60    163.51 o 
   9   4  12       25.26      151.07    188.29 o 
  10   4  12     2130.50     2374.27    200.03 o 
  11   4  12        9.12      374.61    270.37 o 
  -7   5  12      404.60      493.14    300.99 o 
  -6   5  12      210.12      -30.26    189.04 o 
  -5   5  12      424.31      553.23    319.43 o 
  -4   5  12       19.11      -17.08    145.23 o 
  -3   5  12        2.91      -39.73     97.61 o 
  -2   5  12        2.39      248.08    126.43 o 
  -1   5  12     2117.65     2216.02    346.57 o 
   0   5  12        5.47      349.33     71.31 o 
   1   5  12     4135.82     3559.32    548.14 o 
   2   5  12      345.71      397.75     56.07 o 
   3   5  12     2954.35     3143.20    294.51 o 
   4   5  12      115.78      120.79     66.33 o 
   5   5  12     3906.48     4922.58    359.30 o 
   6   5  12        4.95      223.03    111.13 o 
   7   5  12     1627.43     1924.16    283.64 o 
   8   5  12      122.86       -7.15    205.74 o 
   9   5  12     2298.88     1933.51    211.13 o 
  10   5  12      422.39      636.05    255.38 o 
  11   5  12      630.73      563.70    355.28 o 
  -6   6  12      619.07      590.46    176.29 o 
  -5   6  12       11.79     -128.41    145.59 o 
  -4   6  12     1896.38     2249.68    719.11 o 
  -3   6  12       27.13       35.81    142.23 o 
  -2   6  12     2925.93     2888.68    447.79 o 
  -1   6  12       18.38      213.77    215.76 o 
   0   6  12     3621.13     2967.64    215.70 o 
   1   6  12      937.02     1260.17    122.34 o 
   2   6  12     3002.64     2895.94    199.22 o 
   3   6  12      342.50      316.37     54.01 o 
   4   6  12     3325.18     3065.90    217.35 o 
   5   6  12       48.70       16.88     47.53 o 
   6   6  12     4901.08     5193.33    448.42 o 
   7   6  12      377.76      604.29    142.68 o 
   8   6  12     3389.92     3607.29    270.81 o 
   9   6  12      634.56      636.30    275.79 o 
  10   6  12     1069.83     1241.86    223.16 o 
  11   6  12       38.98      893.34    378.38 o 
  -5   7  12      768.22      784.30    196.08 o 
  -4   7  12        6.76      -66.12    165.27 o 
  -3   7  12      504.84      503.83    131.03 o 
  -2   7  12       74.28       24.16    109.79 o 
  -1   7  12      823.10      740.59    113.20 o 
   0   7  12      126.53      318.09     82.12 o 
   1   7  12     1617.56     1698.85    157.43 o 
   2   7  12      872.76      813.34    340.42 o 
   3   7  12     3543.96     2914.04    220.86 o 
   4   7  12      249.34      312.40     76.98 o 
   5   7  12     2281.49     2329.12    200.56 o 
   6   7  12      332.95      435.81     95.52 o 
   7   7  12     2145.68     2280.36    142.85 o 
   8   7  12     1097.42     1265.01    260.93 o 
   9   7  12     2824.00     3575.46    365.23 o 
  10   7  12       36.25     -269.67    311.01 o 
  11   7  12      309.16      121.53    372.89 o 
  -4   8  12      433.70      111.04    260.27 o 
  -3   8  12        0.54     -126.92    126.92 o 
  -2   8  12     1575.21     1661.47    161.49 o 
  -1   8  12       35.17     -102.95    129.96 o 
   0   8  12     3160.81     3018.65    327.02 o 
   1   8  12      735.05     1381.62    437.16 o 
   2   8  12     1182.69      983.28    134.71 o 
   3   8  12     1787.72     1414.17    268.20 o 
   4   8  12     1220.78     1193.75    227.82 o 
   5   8  12        6.89       45.93    152.41 o 
   6   8  12     1676.94     1898.44    178.23 o 
   7   8  12      603.93      539.25    145.29 o 
   8   8  12     1893.49     2578.83    354.07 o 
   9   8  12      256.33       35.53    284.08 o 
  10   8  12     2070.75     2320.65    418.18 o 
  11   8  12      101.60     -385.65    385.65 o 
  -3   9  12      497.46      834.23    399.08 o 
  -2   9  12      136.76      193.72    157.87 o 
  -1   9  12      656.68      838.37    228.68 o 
   0   9  12        3.78       -7.37    150.66 o 
   1   9  12     1726.54     1873.81    213.74 o 
   2   9  12       29.39     -112.42    112.42 o 
   3   9  12      961.86      835.54    246.38 o 
   4   9  12      106.54     -105.46    238.47 o 
   5   9  12     3063.49     2174.24    302.33 o 
   6   9  12      158.48       63.92    114.44 o 
   7   9  12     4001.89     3646.90    243.97 o 
   8   9  12      279.23      507.52    387.08 o 
   9   9  12      416.10      359.28    145.60 o 
  10   9  12      355.16      222.84    294.26 o 
  -1  10  12        6.09      157.39    224.43 o 
   0  10  12      960.20     1195.14    468.81 o 
   1  10  12      107.32      -86.96    177.58 o 
   2  10  12     1640.63     1459.83    329.44 o 
   3  10  12      130.11      248.69    179.38 o 
   4  10  12     2234.21     1600.71    318.98 o 
   5  10  12        2.59      106.86    186.35 o 
   6  10  12     1124.95      879.69    221.50 o 
   7  10  12       95.63       84.34    237.80 o 
   8  10  12     1007.63      984.74    245.34 o 
   9  10  12      227.23      198.71    197.98 o 
  10  10  12     1067.64     1380.60    372.16 o 
   1  11  12      538.74       13.52    223.29 o 
   2  11  12       26.50      214.55    264.82 o 
   3  11  12     1102.22      662.85    199.82 o 
   4  11  12       22.98      -98.76    217.29 o 
   5  11  12      909.79      605.87    222.20 o 
   6  11  12       14.34       83.76    256.78 o 
   7  11  12      514.37      -86.83    244.02 o 
   8  11  12       96.16      -28.39    359.94 o 
  -6 -11  13      629.56      383.48    391.33 o 
  -5 -11  13       23.21      152.03    261.05 o 
  -4 -11  13      734.79     1573.60    407.02 o 
  -3 -11  13       55.95      221.95    242.62 o 
  -2 -11  13     1412.68     1582.08    387.88 o 
  -8 -10  13       39.35      608.81    382.97 o 
  -7 -10  13     1032.47      944.65    201.16 o 
  -6 -10  13       90.33      239.34    311.33 o 
  -5 -10  13     2520.38     2343.81    311.20 o 
  -4 -10  13       17.07       20.48    205.68 o 
  -3 -10  13     2145.47     2582.47    415.57 o 
  -2 -10  13       32.39       88.68    216.65 o 
  -1 -10  13     1049.43     1149.61    348.52 o 
   0 -10  13       10.69      -59.18    243.29 o 
   1 -10  13      305.61      692.38    371.42 o 
  -9  -9  13      143.52        0.77    224.82 o 
  -8  -9  13      640.13     1054.62    174.90 o 
  -7  -9  13      100.42      214.42    219.33 o 
  -6  -9  13     1844.45     2046.61    353.59 o 
  -5  -9  13        0.08      -28.35    137.35 o 
  -4  -9  13     1076.32     1350.47    195.63 o 
  -3  -9  13       42.06      220.42    176.97 o 
  -2  -9  13      380.95      847.60    279.30 o 
  -1  -9  13      228.98      337.35    302.20 o 
   0  -9  13      871.41      839.62    222.58 o 
   1  -9  13       31.55      221.16    152.28 o 
   2  -9  13      734.30      680.35    268.26 o 
   3  -9  13        3.55       -6.76    679.11 o 
 -10  -8  13        0.80      171.78    239.17 o 
  -9  -8  13      847.53      942.27    270.94 o 
  -8  -8  13      324.06      331.61    223.92 o 
  -7  -8  13     3374.22     3415.36    277.55 o 
  -6  -8  13      799.24      812.49    133.55 o 
  -5  -8  13     2181.90     2370.38    188.00 o 
  -4  -8  13       10.58      211.80    145.11 o 
  -3  -8  13     3183.99     2783.10    317.61 o 
  -2  -8  13      250.01      289.81    109.14 o 
  -1  -8  13     2548.04     2889.58    260.86 o 
   0  -8  13        0.92       -3.13    134.80 o 
   1  -8  13      951.86     1274.74    165.45 o 
   2  -8  13        8.45       77.02    149.91 o 
   3  -8  13      218.66      507.13    212.15 o 
   4  -8  13      275.06      366.81    244.74 o 
 -10  -7  13     1499.09     1150.02    232.58 o 
  -9  -7  13        0.19     -171.99    251.36 o 
  -8  -7  13     3386.87     3006.27    428.33 o 
  -7  -7  13      537.75      587.73    150.82 o 
  -6  -7  13     3113.59     3843.02    319.56 o 
  -5  -7  13      331.88      164.04    129.70 o 
  -4  -7  13     1435.53     1363.21    246.80 o 
  -3  -7  13      110.19      242.68    127.61 o 
  -2  -7  13     1170.18     1226.79    156.62 o 
  -1  -7  13        8.82      384.47    211.26 o 
   0  -7  13      227.62      403.20     80.66 o 
   1  -7  13     1322.89     1455.52    173.30 o 
   2  -7  13      651.94      590.72    170.66 o 
   3  -7  13       23.69      129.63    176.59 o 
   5  -7  13        1.22      333.78    372.51 o 
  -9  -6  13       88.11     -125.32    149.13 o 
  -8  -6  13       46.68     -201.60    201.60 o 
  -7  -6  13     1533.80     1729.54    147.76 o 
  -6  -6  13       65.38      329.35    172.38 o 
  -5  -6  13     2157.75     2164.92    195.85 o 
  -4  -6  13      481.64      654.19    104.41 o 
  -3  -6  13     2138.98     2143.28    137.17 o 
  -2  -6  13       80.22      469.84    191.76 o 
  -1  -6  13     9196.69     8665.56    886.16 o 
   0  -6  13      423.16      785.50    126.59 o 
   1  -6  13     2383.31     2463.09    166.65 o 
   2  -6  13      208.90      389.49    147.78 o 
   4  -6  13      198.16      148.33    179.65 o 
   6  -6  13      107.78       88.61    282.94 o 
 -10  -5  13     1177.90     1221.32    170.60 o 
  -9  -5  13      112.50      118.05    124.89 o 
  -8  -5  13     2107.76     1906.52    133.37 o 
  -7  -5  13       77.29      145.30     79.09 o 
  -6  -5  13     5292.43     5200.55    282.46 o 
  -5  -5  13      106.58      100.77     82.14 o 
  -4  -5  13     5740.92     6099.44    273.37 o 
  -3  -5  13      704.88      743.81     98.38 o 
  -2  -5  13     7649.94     7170.57    598.89 o 
  -1  -5  13        0.14       38.83     79.42 o 
   0  -5  13     4255.13     4120.00    620.00 o 
   1  -5  13       54.02      528.67     84.27 o 
   2  -5  13      786.33      831.26    107.68 o 
   3  -5  13      117.42       90.58     87.88 o 
   4  -5  13     2544.36     2447.86    206.38 o 
   5  -5  13        3.94       47.91    175.69 o 
   6  -5  13     1275.90     1494.68    255.31 o 
 -10  -4  13        6.31      143.11    173.34 o 
  -9  -4  13      285.84      368.17    144.57 o 
  -8  -4  13       12.01      258.03    153.41 o 
  -7  -4  13       99.54      106.24    153.72 o 
  -6  -4  13       18.04      106.19     69.84 o 
  -5  -4  13     1194.68     1939.03    206.37 o 
  -4  -4  13       20.15      -12.48     37.95 o 
  -3  -4  13     3055.25     4399.45    263.43 o 
  -2  -4  13      207.35      136.00     37.74 o 
  -1  -4  13     3240.89     3311.61    285.93 o 
   0  -4  13      915.79     1055.74    104.35 o 
   1  -4  13     2526.11     2205.25    170.01 o 
   2  -4  13      234.29      510.08     92.23 o 
   3  -4  13     2259.44     2277.12    109.10 o 
   4  -4  13       76.41      259.34    130.56 o 
   5  -4  13     2469.38     2635.95    179.09 o 
   6  -4  13      181.94      279.31     85.21 o 
   8  -4  13       85.43      361.72    237.00 o 
 -10  -3  13      311.09      595.65    192.51 o 
  -9  -3  13      332.65      728.71    151.17 o 
  -8  -3  13     1074.73     1063.93    168.10 o 
  -7  -3  13      218.17      336.85    113.09 o 
  -6  -3  13     2179.07     1894.08    101.27 o 
  -5  -3  13       64.94       81.98     68.45 o 
  -4  -3  13     9192.88     9399.54    297.04 o 
  -3  -3  13        9.06      -28.13     31.52 o 
  -2  -3  13     6931.59     7363.98    287.46 o 
  -1  -3  13     1277.57     1060.47    119.33 o 
   0  -3  13     5530.61     4909.99    357.53 o 
   1  -3  13      258.30      272.97     84.94 o 
   2  -3  13     7769.75     6630.38    258.93 o 
   3  -3  13      194.69      715.66    123.99 o 
   4  -3  13     5620.71     5843.70    268.49 o 
   5  -3  13      529.24      488.62     69.08 o 
   6  -3  13     3553.14     3134.74    184.34 o 
   7  -3  13      231.93       20.41    182.27 o 
   8  -3  13      746.97      583.18    162.36 o 
   9  -3  13       70.90     -143.53    143.53 o 
 -10  -2  13       42.17       52.93    153.35 o 
  -9  -2  13      772.31      802.69    159.08 o 
  -8  -2  13       40.15      390.88    192.28 o 
  -7  -2  13     1727.70     1616.66    125.58 o 
  -6  -2  13      302.85      409.54    128.81 o 
  -5  -2  13     4372.59     3868.90    163.09 o 
  -4  -2  13        0.21      -19.40     37.19 o 
  -3  -2  13     2582.52     4104.42    243.93 o 
  -2  -2  13       14.61       21.20     48.40 o 
  -1  -2  13     1824.66     2601.22    237.87 o 
   0  -2  13     2785.60     2658.78    240.67 o 
   1  -2  13     3750.20     3047.12    353.05 o 
   2  -2  13     1317.84     1223.23     82.56 o 
   3  -2  13     2521.98     2221.39    145.66 o 
   4  -2  13      254.33     1133.30    157.47 o 
   5  -2  13     1689.52     1804.64    199.03 o 
   6  -2  13      711.24      806.97   2180.08 o 
   7  -2  13     1942.73     1525.43    194.51 o 
   8  -2  13       81.07       51.81    109.72 o 
   9  -2  13     1227.95     1163.49    149.21 o 
 -10  -1  13      553.61      694.04    344.18 o 
  -9  -1  13       59.83      366.57    190.24 o 
  -8  -1  13      884.32      834.20    182.78 o 
  -7  -1  13        2.26      101.83     95.22 o 
  -6  -1  13     3831.63     3348.97    381.37 o 
  -5  -1  13      260.96      507.22     96.77 o 
  -4  -1  13     4282.34     4129.46    239.63 o 
  -3  -1  13        2.02       -6.17     36.14 o 
  -2  -1  13     4113.23     4314.59    134.96 o 
  -1  -1  13      280.80      264.51     43.17 o 
   0  -1  13     5001.31     5086.00    349.28 o 
   1  -1  13     1329.98      904.26     99.65 o 
   2  -1  13     1692.28     1214.97     99.14 o 
   3  -1  13      428.21      703.95    202.20 o 
   4  -1  13     3977.64     3591.09    139.60 o 
   5  -1  13      259.86      644.77     92.77 o 
   6  -1  13     3583.36     3410.96    133.01 o 
   7  -1  13      591.58      726.87    156.39 o 
   8  -1  13     2069.17     2335.39    308.26 o 
   9  -1  13      483.44      529.70    245.30 o 
  10  -1  13     1057.28      839.60    267.76 o 
 -10   0  13       37.18       71.90    240.29 o 
  -9   0  13     2065.26     1888.49    174.15 o 
  -8   0  13      276.49      455.31    252.76 o 
  -7   0  13      970.52     1158.85    172.50 o 
  -6   0  13       20.31      508.98    145.24 o 
  -5   0  13     5420.00     5451.96    265.77 o 
  -4   0  13      252.63      330.42     53.12 o 
  -3   0  13     3340.39     3104.82    253.63 o 
  -2   0  13       85.31      209.79     59.10 o 
  -1   0  13     2217.24     2864.34    235.41 o 
   0   0  13      348.46      541.44     83.83 o 
   1   0  13     4279.79     5295.34    345.71 o 
   2   0  13     1112.08      876.21     62.54 o 
   3   0  13      381.63      387.35     46.17 o 
   4   0  13      622.53      838.44     70.90 o 
   5   0  13     2397.75     2481.22    156.93 o 
   6   0  13      807.19     1174.55    131.76 o 
   7   0  13     2598.64     2527.41    189.01 o 
   8   0  13        2.52      250.67    335.12 o 
   9   0  13      989.63     1280.45    238.53 o 
  -9   1  13      270.76      714.52    253.53 o 
  -8   1  13      900.49     1005.68    234.00 o 
  -7   1  13       37.29       91.42    115.79 o 
  -6   1  13     1457.14     1724.61    121.91 o 
  -5   1  13      288.01      609.79     80.45 o 
  -4   1  13     3306.89     2504.77    281.63 o 
  -3   1  13       78.92      616.58    327.09 o 
  -2   1  13     4903.83     5077.85    507.56 o 
  -1   1  13       31.27       37.07     28.08 o 
   0   1  13     7023.43     7627.47    973.15 o 
   1   1  13     1414.21     1547.38    112.79 o 
   2   1  13      729.03      621.67     60.96 o 
   3   1  13      219.27      145.42     46.76 o 
   4   1  13       10.53       37.18     38.67 o 
   5   1  13       83.10      138.86     55.46 o 
   6   1  13     4673.05     4522.92    223.83 o 
   7   1  13      819.41     1082.64    122.73 o 
   8   1  13     3855.05     4093.23    297.74 o 
   9   1  13      201.85      325.68    177.93 o 
  11   1  13      204.75     -112.92    377.74 o 
  -9   2  13     1800.08     2164.86    398.22 o 
  -8   2  13        1.49       64.75    224.05 o 
  -7   2  13     1362.55     1481.47    253.78 o 
  -6   2  13     1605.09     1474.52    235.54 o 
  -5   2  13     1906.50     1545.48    203.57 o 
  -4   2  13      187.58      535.40     94.13 o 
  -3   2  13     6109.05     5700.99   1423.13 o 
  -2   2  13       14.54       73.10     40.29 o 
  -1   2  13      290.68      249.26     28.17 o 
   0   2  13       72.54      120.51     90.14 o 
   1   2  13       37.41      169.38     64.50 o 
   2   2  13      757.12      961.85    160.03 o 
   3   2  13        4.19      168.83     43.66 o 
   4   2  13       84.56      146.99     50.83 o 
   5   2  13     1883.64     1894.75     90.73 o 
   6   2  13     1462.99     1586.45    105.50 o 
   7   2  13     1780.87     1684.44    154.39 o 
   8   2  13        0.74      269.22    193.75 o 
   9   2  13      793.07      808.23    157.20 o 
  10   2  13      257.39      321.92    205.23 o 
  11   2  13      722.22      461.69    276.75 o 
  -8   3  13      409.30      770.91    255.12 o 
  -7   3  13        7.01      302.65    295.82 o 
  -6   3  13      847.29      727.10    273.46 o 
  -5   3  13      427.02      510.88     95.56 o 
  -4   3  13     2555.49     2348.33    186.20 o 
  -3   3  13       86.44     1074.47    182.94 o 
  -2   3  13     4010.47     3997.51    244.52 o 
  -1   3  13      286.04      718.95    286.09 o 
   0   3  13     1576.92     1426.74    263.54 o 
   1   3  13      219.80      222.58     73.94 o 
   2   3  13     1045.05      936.59     68.62 o 
   3   3  13        1.66      -34.67     34.67 o 
   4   3  13     3181.19     3324.00    436.84 o 
   5   3  13      191.04      254.61    120.64 o 
   6   3  13     3792.35     3617.05    279.04 o 
   7   3  13      265.36      441.54    138.58 o 
   8   3  13     2451.82     2302.02    247.98 o 
   9   3  13      682.74      580.03    213.02 o 
  10   3  13     2257.06     2160.14    357.07 o 
  11   3  13       10.78      220.35    231.32 o 
  -7   4  13     3161.75     3274.21    449.00 o 
  -6   4  13       22.85      134.07    152.69 o 
  -5   4  13     2080.12     2012.48    324.88 o 
  -4   4  13      979.75     1015.64    195.34 o 
  -3   4  13     4136.51     4080.01   1021.41 o 
  -2   4  13       73.74      622.79    164.37 o 
  -1   4  13     3381.03     3476.35    396.82 o 
   0   4  13        6.47       14.80     73.48 o 
   1   4  13      149.70       88.73     53.22 o 
   2   4  13     1050.11     1130.60    112.82 o 
   3   4  13     1345.46     1455.94    102.51 o 
   4   4  13      133.54       58.82     80.06 o 
   5   4  13      892.52      882.14     82.45 o 
   6   4  13        0.49      -67.40     78.71 o 
   7   4  13     1008.60     1118.71    114.23 o 
   8   4  13     1657.15     2375.26    285.55 o 
   9   4  13      866.09      871.39    207.59 o 
  10   4  13      637.05     1223.74    242.62 o 
  11   4  13      684.35      806.06    369.44 o 
  -7   5  13        6.74     -333.72    413.08 o 
  -6   5  13      497.03      809.81    293.24 o 
  -5   5  13       86.35      114.35    150.30 o 
  -4   5  13     2759.90     2335.70    229.27 o 
  -3   5  13      477.53      432.35    123.96 o 
  -2   5  13     2184.84     1761.77    312.15 o 
  -1   5  13       52.92      585.00     86.44 o 
   0   5  13     2039.32     2035.68    117.68 o 
   1   5  13        4.44      199.65    123.40 o 
   2   5  13     2617.01     2608.59    293.54 o 
   3   5  13       96.21      140.50     53.40 o 
   4   5  13     1248.64     1076.61    228.93 o 
   5   5  13        0.34      -24.67     67.60 o 
   6   5  13     2436.99     2350.19    224.43 o 
   7   5  13        1.14      161.47    162.43 o 
   8   5  13     3256.48     3420.05    363.38 o 
   9   5  13      243.01      691.55    218.95 o 
  10   5  13     2466.61     2482.44   1854.01 o 
  11   5  13        4.94       51.36    282.55 o 
  -6   6  13       83.15       44.12    233.02 o 
  -5   6  13     2169.36     2320.83    569.03 o 
  -4   6  13      573.38      550.73    158.24 o 
  -3   6  13     2409.36     1961.47    308.17 o 
  -2   6  13     1246.13     1275.21    195.98 o 
  -1   6  13     3462.38     3263.24    475.09 o 
   0   6  13       86.38      415.59    164.21 o 
   1   6  13     3575.85     3282.92    305.42 o 
   2   6  13      450.03      459.69     62.22 o 
   3   6  13     1280.31     1212.59    117.43 o 
   4   6  13       17.19      -53.15     63.08 o 
   5   6  13     2093.99     2127.99    123.16 o 
   6   6  13        2.11      -19.65    136.72 o 
   7   6  13     2013.06     2193.19    213.40 o 
   8   6  13       30.45     -153.11    175.50 o 
   9   6  13     2319.13     1973.53    251.87 o 
  10   6  13      856.46      793.11    231.13 o 
  11   6  13     1120.42     1212.51    321.47 o 
  -5   7  13       31.21      -37.47    207.62 o 
  -4   7  13      286.24      159.04    154.72 o 
  -3   7  13       11.15       10.34    122.89 o 
  -2   7  13     1899.31     1480.15    129.67 o 
  -1   7  13      527.73      554.11     97.08 o 
   0   7  13     1550.41     1376.41    143.36 o 
   1   7  13     1392.37     1736.24    140.15 o 
   2   7  13      623.52      681.14     88.91 o 
   3   7  13       56.12      162.45     98.97 o 
   4   7  13      695.78      786.66    104.92 o 
   5   7  13      150.43      319.38    143.58 o 
   6   7  13     1528.13     1396.46    128.17 o 
   7   7  13        1.43      -54.29    182.97 o 
   8   7  13     3169.95     3784.64    352.35 o 
   9   7  13      166.90      528.23    295.25 o 
  10   7  13     1286.59     1567.34    274.26 o 
  -4   8  13      113.92       -2.53    227.46 o 
  -3   8  13      695.52      722.30    311.32 o 
  -2   8  13      290.36      191.32    170.19 o 
  -1   8  13     1584.39     1679.92    118.87 o 
   0   8  13      919.60      931.47    168.12 o 
   1   8  13     3858.92     4058.95    367.93 o 
   2   8  13        2.56      155.09    185.39 o 
   3   8  13      721.53      455.38    169.19 o 
   4   8  13      107.57       48.93    195.73 o 
   5   8  13     1424.09     1524.94    126.66 o 
   6   8  13      528.44      542.64     94.63 o 
   7   8  13     3176.31     3778.65    331.93 o 
   8   8  13       16.11       86.83    159.36 o 
   9   8  13     1166.61     1305.40    238.28 o 
  10   8  13       51.82     -372.63    372.63 o 
  11   8  13      433.62      474.58    305.39 o 
  -2   9  13      502.35      542.65    193.35 o 
  -1   9  13       91.16      336.25    155.45 o 
   0   9  13      212.84      184.95    121.78 o 
   1   9  13        6.25       36.57    117.61 o 
   2   9  13      370.54      324.20    281.15 o 
   3   9  13     1453.95     1054.42    226.41 o 
   4   9  13      224.28      306.99    243.64 o 
   5   9  13      295.60      216.33    203.51 o 
   6   9  13      945.87      731.30    288.42 o 
   7   9  13      104.29       34.41    131.32 o 
   8   9  13      961.36     1027.87    190.84 o 
   9   9  13       27.41     -260.35    289.63 o 
  10   9  13      444.62      521.53    352.22 o 
  -1  10  13      297.82        7.21    224.88 o 
   0  10  13      891.04      623.03    232.47 o 
   1  10  13      581.15      488.76    213.08 o 
   2  10  13      340.17      274.28    200.90 o 
   3  10  13      891.15      978.90    178.70 o 
   4  10  13       34.03       81.02    193.94 o 
   5  10  13      547.98      376.27    226.29 o 
   6  10  13       42.28      359.87    312.22 o 
   7  10  13     1074.76      500.61    234.96 o 
   8  10  13      405.67      291.54    166.39 o 
   9  10  13      615.48      556.75    504.56 o 
   1  11  13       25.07       15.12    320.07 o 
   2  11  13       50.74       56.65    260.86 o 
   3  11  13       35.04       91.23    292.25 o 
   4  11  13      213.15      407.91    321.60 o 
   5  11  13      115.89     -321.53    321.53 o 
   6  11  13      670.10      888.23    314.64 o 
   7  11  13       31.24      259.20    326.13 o 
   8  11  13      261.11       93.65    222.20 o 
  -5 -11  14      263.42      375.19    324.02 o 
  -4 -11  14      338.40      594.13    406.83 o 
  -3 -11  14      380.54      804.28    309.16 o 
  -7 -10  14      160.90     -172.67    172.67 o 
  -6 -10  14      953.85      717.94    236.33 o 
  -5 -10  14      247.63      209.32    233.49 o 
  -4 -10  14     1345.09     1381.25    268.07 o 
  -3 -10  14       12.03       43.38    321.28 o 
  -2 -10  14      516.17      313.88    230.81 o 
  -1 -10  14        5.75      395.34    354.20 o 
   0 -10  14     1189.16     1203.33    251.82 o 
  -9  -9  14     1816.08     2282.69    365.23 o 
  -8  -9  14        0.66      132.89    216.52 o 
  -7  -9  14     1608.24     1801.52    271.71 o 
  -6  -9  14        9.94      242.32    249.32 o 
  -5  -9  14     2332.54     1867.78    190.78 o 
  -4  -9  14       33.85      284.61    147.33 o 
  -3  -9  14      713.00      760.20    188.71 o 
  -2  -9  14      872.64     1025.46    305.52 o 
  -1  -9  14      209.10      281.21    211.55 o 
   0  -9  14      440.90      200.96    212.70 o 
   1  -9  14      862.39     1274.27    274.32 o 
   2  -9  14       15.34      -30.43    254.40 o 
  -9  -8  14       91.83      179.78    212.38 o 
  -8  -8  14      457.82      186.09    201.21 o 
  -7  -8  14       49.76      -72.62    124.87 o 
  -6  -8  14      251.37      273.24    167.59 o 
  -5  -8  14      358.01      246.56    127.31 o 
  -4  -8  14     2697.61     2699.64    339.65 o 
  -3  -8  14        3.00      127.81    117.06 o 
  -2  -8  14     1423.17     1392.92    321.12 o 
  -1  -8  14       36.95       72.22    139.46 o 
   0  -8  14     3185.24     3524.23    320.19 o 
   1  -8  14        4.24       67.76    140.63 o 
   2  -8  14     3005.93     3068.85    226.57 o 
   3  -8  14      373.10      387.30    522.52 o 
   4  -8  14      828.79     1249.86    359.65 o 
 -10  -7  14        9.44       25.95    187.87 o 
  -9  -7  14     1880.45     1659.59    381.56 o 
  -8  -7  14       14.74     -100.67    218.50 o 
  -7  -7  14     5570.08     5722.81    302.17 o 
  -6  -7  14      394.01      678.41    183.41 o 
  -5  -7  14     2331.26     2140.20    200.10 o 
  -4  -7  14        0.02       23.24     96.26 o 
  -3  -7  14     2000.56     1828.83    219.91 o 
  -2  -7  14      430.73      721.22    133.93 o 
  -1  -7  14      915.16      811.97    155.02 o 
   0  -7  14      370.70      417.73    102.98 o 
   1  -7  14      415.39      631.93    138.66 o 
   2  -7  14      436.89      403.30    173.78 o 
   3  -7  14      330.24      667.21    195.44 o 
   5  -7  14       77.23       17.99    369.83 o 
 -10  -6  14      226.63      106.86    263.54 o 
  -9  -6  14      347.73      374.52    246.83 o 
  -8  -6  14      302.66      468.90    223.92 o 
  -7  -6  14      181.89      374.15    107.37 o 
  -6  -6  14       46.78     -111.32    156.75 o 
  -5  -6  14       37.94       69.90    110.09 o 
  -4  -6  14      247.70      206.93    218.63 o 
  -3  -6  14      636.47      519.47    106.67 o 
  -2  -6  14     3597.74     3811.22    448.74 o 
  -1  -6  14        3.25      570.64    139.82 o 
   0  -6  14     3686.46     3005.02    559.30 o 
   1  -6  14       96.30      305.25    167.38 o 
   2  -6  14     5938.30     5863.64    466.31 o 
   4  -6  14     2835.97     3116.06    307.75 o 
   6  -6  14     1423.36     1685.43    297.42 o 
 -10  -5  14       33.71       64.42    209.89 o 
  -9  -5  14     4158.66     3236.89    255.47 o 
  -8  -5  14      512.94      478.62    103.10 o 
  -7  -5  14     3496.49     3147.85    160.56 o 
  -6  -5  14        2.19      -30.69    133.33 o 
  -5  -5  14     3883.03     4114.60    322.81 o 
  -4  -5  14       84.05      177.25     68.34 o 
  -3  -5  14     4022.90     3970.56    193.30 o 
  -2  -5  14       44.63       57.32     89.31 o 
  -1  -5  14     5334.59     5040.96    466.09 o 
   0  -5  14     1526.58     2052.40    264.47 o 
   1  -5  14     1101.15      964.56    109.39 o 
   2  -5  14       56.08      317.22    170.27 o 
   3  -5  14        8.60       58.01     96.73 o 
   4  -5  14       44.02      -10.85    141.56 o 
   5  -5  14      263.48      691.55    159.81 o 
   6  -5  14       16.01     -208.23    208.23 o 
   7  -5  14      213.40     -145.90    339.65 o 
 -10  -4  14      781.42      888.22    189.07 o 
  -9  -4  14       23.45      152.21    115.28 o 
  -8  -4  14      403.29      324.36     98.07 o 
  -7  -4  14       97.51      -80.27    100.69 o 
  -6  -4  14      478.59      527.01     75.11 o 
  -5  -4  14      421.45      421.23     82.05 o 
  -4  -4  14     3462.18     4156.26    197.75 o 
  -3  -4  14       52.40       46.14     39.14 o 
  -2  -4  14     2779.70     2946.33    143.66 o 
  -1  -4  14      353.14      366.91     72.41 o 
   0  -4  14      433.75      262.06    107.37 o 
   1  -4  14       94.78      213.75     73.23 o 
   2  -4  14     3228.59     2789.42    177.78 o 
   3  -4  14      398.42      457.56    181.72 o 
   4  -4  14     6095.51     5899.99    335.51 o 
   5  -4  14      299.52      348.18    128.10 o 
   6  -4  14     1897.35     2182.45    183.73 o 
   8  -4  14      980.78     1358.41    243.77 o 
 -10  -3  14      477.60      431.69    363.61 o 
  -9  -3  14     1376.54     1185.19    148.00 o 
  -8  -3  14      172.66       -3.13    186.86 o 
  -7  -3  14     4957.26     4249.32    179.99 o 
  -6  -3  14      652.60      566.14     74.11 o 
  -5  -3  14     2987.71     2889.51    142.73 o 
  -4  -3  14      291.43      282.21     61.89 o 
  -3  -3  14     5369.94     6195.86    182.26 o 
  -2  -3  14      192.32      127.66     32.03 o 
  -1  -3  14     2775.35     2668.98    282.07 o 
   0  -3  14     1838.00     1507.80    102.75 o 
   1  -3  14    11296.83     9037.84   1030.63 o 
   2  -3  14       98.81      959.13    173.06 o 
   3  -3  14     6529.28     6229.52    422.27 o 
   4  -3  14       40.16      367.66    150.83 o 
   5  -3  14       43.61       64.01     85.04 o 
   6  -3  14      441.94      412.35     80.56 o 
   7  -3  14      327.21      240.73     88.04 o 
   8  -3  14       20.43      126.28    112.59 o 
   9  -3  14      380.53      546.85    190.71 o 
 -10  -2  14      231.20      -22.91    183.69 o 
  -9  -2  14        3.88       37.24    128.27 o 
  -8  -2  14      718.13      979.40    240.58 o 
  -7  -2  14       98.69      449.26    332.41 o 
  -6  -2  14     1291.12     1260.64    227.40 o 
  -5  -2  14      372.69      380.16     79.02 o 
  -4  -2  14     4635.33     4467.10    174.57 o 
  -3  -2  14        0.18       19.57     22.39 o 
  -2  -2  14     8455.19    10599.79    288.78 o 
  -1  -2  14      524.74      560.65     60.25 o 
   0  -2  14      743.45      950.51    132.47 o 
   1  -2  14     5875.45     4757.08    190.93 o 
   2  -2  14     1184.36     1079.76     59.30 o 
   3  -2  14        3.50      351.75     95.40 o 
   4  -2  14     4953.39     4745.05    177.98 o 
   5  -2  14      214.98      348.01    155.39 o 
   6  -2  14     2151.02     2090.12    227.19 o 
   7  -2  14      201.86      198.72    154.90 o 
   8  -2  14      880.83     1016.54    296.49 o 
   9  -2  14       96.61     -145.58    145.58 o 
 -10  -1  14       32.62      143.54    350.11 o 
  -9  -1  14      947.04      704.37    300.48 o 
  -8  -1  14       41.10      205.46    137.46 o 
  -7  -1  14     1519.04      904.76    211.99 o 
  -6  -1  14      316.44     1726.84    159.04 o 
  -5  -1  14     3519.85     2922.37    178.12 o 
  -4  -1  14      207.14      208.58     46.13 o 
  -3  -1  14      969.67      829.08    120.56 o 
  -2  -1  14      665.81      802.31     52.66 o 
  -1  -1  14     1859.88     2216.50    149.94 o 
   0  -1  14     1401.08     1602.95     90.58 o 
   1  -1  14    10157.51     8591.30   1107.05 o 
   2  -1  14      417.29      304.79     61.36 o 
   3  -1  14    15632.49    14451.11   1064.12 o 
   4  -1  14     1364.14     1653.49    198.90 o 
   5  -1  14     3433.45     3235.69    235.53 o 
   6  -1  14      267.57      850.01    212.96 o 
   7  -1  14      703.31      657.17     95.18 o 
   8  -1  14      731.38      653.21    159.17 o 
   9  -1  14      591.61      406.13    263.29 o 
  10  -1  14        0.11      137.06    159.52 o 
  -9   0  14       90.05     -147.24    328.74 o 
  -8   0  14     1611.39     2004.41    330.66 o 
  -7   0  14       75.80      100.27    112.25 o 
  -6   0  14     3693.90     3485.32    163.17 o 
  -5   0  14      351.81      843.25    343.89 o 
  -4   0  14     3352.98     3210.09    293.40 o 
  -3   0  14      885.99      754.21     85.09 o 
  -2   0  14     3563.84     3317.86    119.32 o 
  -1   0  14      970.01     1203.74    118.63 o 
   0   0  14     3705.70     4069.49    242.49 o 
   1   0  14     1665.71     1617.68    114.32 o 
   2   0  14     2000.80     2244.46    183.64 o 
   3   0  14    11560.55    10195.42    418.63 o 
   4   0  14      330.27      298.95     80.46 o 
   5   0  14      370.99      536.05    100.02 o 
   6   0  14     2192.69     2318.45    148.84 o 
   7   0  14        4.38      123.98    104.89 o 
   8   0  14     2658.22     2488.56    283.96 o 
   9   0  14       14.43      131.92    155.04 o 
  10   0  14      925.48     1150.88    372.19 o 
  -9   1  14     2069.81     1906.17    441.60 o 
  -8   1  14       22.96      383.10    273.62 o 
  -7   1  14     1237.76     1238.85    131.64 o 
  -6   1  14       40.87      -35.13     93.93 o 
  -5   1  14      260.30      163.77     63.80 o 
  -4   1  14       50.22      735.08     96.82 o 
  -3   1  14     2719.35     2475.71    171.64 o 
  -2   1  14      549.73      506.23     47.25 o 
  -1   1  14     6201.55     6157.97    572.26 o 
   0   1  14     1278.23     1571.52    206.25 o 
   1   1  14     1178.62     1167.02    110.37 o 
   2   1  14     1981.51     1758.43    244.31 o 
   3   1  14     4425.45     3829.99    191.22 o 
   4   1  14       14.37       -3.11     51.51 o 
   5   1  14     6913.61     6598.89    639.66 o 
   6   1  14        3.50      264.91    113.44 o 
   7   1  14     2291.54     2259.53    177.29 o 
   9   1  14      812.82      696.17    152.16 o 
  10   1  14      390.28      451.61    329.44 o 
  11   1  14       20.47     -321.98    321.98 o 
  -9   2  14      268.47      188.77    289.25 o 
  -8   2  14     1127.75     1525.11    281.98 o 
  -6   2  14     3793.98     3950.32    304.12 o 
  -5   2  14       26.89      142.26     76.83 o 
  -4   2  14     5374.44     4240.68    988.14 o 
  -3   2  14      315.16     1110.23    105.41 o 
  -2   2  14     7815.48     7962.64    490.18 o 
  -1   2  14      151.98      315.90     61.30 o 
   0   2  14     3756.77     3831.34    166.93 o 
   1   2  14      314.81      730.10     84.62 o 
   2   2  14      599.69      629.93    103.13 o 
   3   2  14      450.41      457.86     45.05 o 
   4   2  14     2087.43     1837.20    178.70 o 
   5   2  14      694.25      809.45     92.15 o 
   6   2  14     1797.61     1389.15    148.80 o 
   7   2  14      710.47      596.75    193.43 o 
   8   2  14      567.71      792.60    160.96 o 
   9   2  14        3.48      -78.92    289.89 o 
  10   2  14      989.97     1373.09    314.13 o 
  11   2  14       12.40      713.05    365.81 o 
  -8   3  14      228.68       -4.34    352.15 o 
  -7   3  14     1043.54     1285.75    254.61 o 
  -6   3  14       15.80       69.92    214.80 o 
  -5   3  14      605.54      609.66     94.98 o 
  -4   3  14      126.55      202.21     95.56 o 
  -3   3  14     3057.96     2983.82    293.29 o 
  -2   3  14       14.73     1171.59    172.49 o 
  -1   3  14     4183.06     3470.27    484.47 o 
   0   3  14     7239.65     6940.13    639.81 o 
   1   3  14     3487.53     3292.33    223.73 o 
   2   3  14      550.95      554.26     48.85 o 
   3   3  14     3352.00     3566.74    355.21 o 
   4   3  14      395.01      297.34     62.01 o 
   5   3  14     4267.37     4056.16    311.71 o 
   6   3  14      106.49      180.03    148.90 o 
   7   3  14     3454.01     3655.09    185.70 o 
   8   3  14       24.31      199.11    173.65 o 
   9   3  14      883.82      933.66    218.12 o 
  10   3  14        6.13     -105.77    310.82 o 
  11   3  14      664.84      517.71    305.26 o 
  -7   4  14      864.71     1448.94    281.85 o 
  -6   4  14     1333.25     1401.82    609.89 o 
  -5   4  14      341.88      323.49    167.94 o 
  -4   4  14      930.89      959.83    149.01 o 
  -3   4  14      128.72      326.79    130.87 o 
  -2   4  14     2864.63     2687.32    293.26 o 
  -1   4  14      285.96      824.29     96.14 o 
   0   4  14     2183.72     2326.97    273.67 o 
   1   4  14     1117.15     1067.12     94.26 o 
   2   4  14     2393.57     3206.32    407.02 o 
   3   4  14       12.14       92.76     61.69 o 
   4   4  14     5670.81     6334.86    241.56 o 
   5   4  14      169.53      169.19     90.85 o 
   6   4  14      136.72      216.24    104.88 o 
   7   4  14        1.62       26.54    122.04 o 
   8   4  14      164.20       23.54    133.84 o 
   9   4  14      114.57      122.87    188.01 o 
  10   4  14      858.88     1020.10    282.49 o 
  11   4  14       22.68      281.53    373.59 o 
  -7   5  14      567.10      647.15    296.21 o 
  -6   5  14      328.74      246.09    175.75 o 
  -5   5  14      717.28      904.25    309.28 o 
  -4   5  14      830.22      813.94    132.07 o 
  -3   5  14     1054.96     1285.88    263.61 o 
  -2   5  14      432.32      623.99    114.47 o 
  -1   5  14     4149.05     4156.81    829.83 o 
   0   5  14       32.57      240.58     88.16 o 
   1   5  14     1479.99     1463.00    118.25 o 
   2   5  14       72.01       88.78     79.55 o 
   3   5  14     3873.77     3648.91    262.74 o 
   4   5  14       28.17       15.94    152.70 o 
   5   5  14     8092.46     8573.82    435.73 o 
   6   5  14      732.15      804.85    162.87 o 
   7   5  14     2587.99     2965.63    272.60 o 
   8   5  14       83.87     -165.61    213.33 o 
   9   5  14     1636.63     1822.08    241.92 o 
  10   5  14      391.35      584.12    338.82 o 
  11   5  14     1288.60     1229.48    264.24 o 
  -6   6  14      253.18      142.41    209.30 o 
  -5   6  14      582.42      324.87    268.87 o 
  -4   6  14      555.27      543.81    176.97 o 
  -3   6  14      200.07      226.04    175.95 o 
  -2   6  14       12.65      -96.84     96.84 o 
  -1   6  14      227.22      288.35    203.25 o 
   0   6  14     1010.13      871.16    160.83 o 
   1   6  14      100.95      562.17    154.66 o 
   2   6  14     5315.66     5502.07    294.39 o 
   3   6  14      798.02      632.83     98.01 o 
   4   6  14      897.64      834.36     93.52 o 
   5   6  14       24.04      314.89     93.87 o 
   6   6  14      622.24      876.94    178.50 o 
   7   6  14       12.80       11.36    194.32 o 
   8   6  14       41.76      304.79    139.77 o 
   9   6  14       55.63      -47.53    210.08 o 
  10   6  14        2.78     -182.90    342.71 o 
  11   6  14        9.77       36.17    274.39 o 
  -5   7  14     1059.68     1283.86    264.43 o 
  -4   7  14      229.39      134.65    148.32 o 
  -3   7  14      840.21     1016.19    151.36 o 
  -2   7  14     1049.53     1095.37    134.56 o 
  -1   7  14     1294.53     1227.58    142.76 o 
   0   7  14       70.24      175.22     97.69 o 
   1   7  14     1410.87     1730.89    258.07 o 
   2   7  14       46.39      154.71     68.55 o 
   3   7  14      718.46      599.82    129.35 o 
   4   7  14      166.41       96.85     93.90 o 
   5   7  14     3132.64     2665.65    258.50 o 
   6   7  14      151.96       93.85     99.75 o 
   7   7  14     6786.92     7923.29    518.28 o 
   8   7  14      125.63       77.83    151.20 o 
   9   7  14     3023.86     3907.92    245.57 o 
  10   7  14        2.50      184.05    239.55 o 
  11   7  14      169.74      198.15    296.72 o 
  -4   8  14      177.94      317.95    239.48 o 
  -3   8  14      196.28      226.63    139.32 o 
  -2   8  14      228.83      226.65    127.67 o 
  -1   8  14        8.75      -57.23    147.72 o 
   0   8  14      365.61      698.27    144.30 o 
   1   8  14       90.95      365.54    101.26 o 
   2   8  14      773.84      686.96    245.81 o 
   3   8  14      203.70      146.09    196.05 o 
   4   8  14     2582.73     1867.89    227.50 o 
   5   8  14       12.62      -62.92    114.94 o 
   6   8  14     1303.93     1396.66    189.86 o 
   7   8  14       11.11      223.54    232.35 o 
   8   8  14      221.47      425.33    242.87 o 
   9   8  14        6.10     -198.02    285.62 o 
  10   8  14       56.58     -242.87    242.87 o 
  11   8  14       28.25      335.44    338.31 o 
  -2   9  14        5.38      -39.24    236.99 o 
  -1   9  14      702.65      734.76    167.36 o 
   0   9  14      169.72      215.88    184.94 o 
   1   9  14      813.05     1109.35    196.71 o 
   2   9  14       38.72       17.49    137.42 o 
   3   9  14      276.38      494.17    267.37 o 
   4   9  14      314.94      314.64    170.34 o 
   5   9  14      718.79      418.89    292.95 o 
   6   9  14       59.53       97.42    269.35 o 
   7   9  14     3730.52     3352.25    388.39 o 
   8   9  14       57.22      -31.08    149.35 o 
   9   9  14      971.17     1546.48    266.41 o 
  10   9  14       11.93      532.44    401.85 o 
  -1  10  14        8.54      -12.82    278.47 o 
   0  10  14       14.28      156.75    338.12 o 
   1  10  14       84.98       78.91    259.78 o 
   2  10  14      338.24      126.35    374.36 o 
   3  10  14      102.35       33.86    139.48 o 
   4  10  14      452.77     -176.91    272.66 o 
   5  10  14        3.32      277.70    274.13 o 
   6  10  14      307.65      384.12    308.01 o 
   7  10  14       48.81       96.65    328.68 o 
   8  10  14     1066.48      605.86    212.39 o 
   9  10  14       41.61       41.31    252.53 o 
   2  11  14        1.11     -114.83    275.92 o 
   3  11  14      933.13      978.89    363.51 o 
   5  11  14      962.27      610.27    275.03 o 
   6  11  14       95.76     -221.25    228.65 o 
  -7 -10  15      588.12      852.83    243.50 o 
  -6 -10  15        0.94       83.06    152.35 o 
  -5 -10  15      815.19      912.09    278.92 o 
  -4 -10  15       65.09      501.12    289.51 o 
  -3 -10  15     1182.68     1667.89    432.54 o 
  -2 -10  15      229.26       76.62    251.74 o 
  -1 -10  15      814.53     1062.27    296.46 o 
   0 -10  15       51.42       19.33    347.69 o 
  -8  -9  15      327.28      150.76    168.70 o 
  -7  -9  15      391.83      249.58    181.87 o 
  -6  -9  15     1372.11     1527.07    177.40 o 
  -5  -9  15       11.35      143.30    182.64 o 
  -4  -9  15     1099.45     1093.45    167.02 o 
  -3  -9  15      215.81      704.37    311.45 o 
  -2  -9  15      219.56      535.31    317.51 o 
  -1  -9  15      375.94      366.38    191.20 o 
   1  -9  15      169.12      359.30    308.58 o 
   2  -9  15     1148.46     1181.69    276.24 o 
  -9  -8  15      351.25       45.74    219.14 o 
  -8  -8  15       38.23      256.91    238.98 o 
  -7  -8  15     1487.91     1329.84    172.90 o 
  -6  -8  15      100.24       50.53    228.20 o 
  -5  -8  15      770.79      877.60    171.13 o 
  -4  -8  15       53.26      108.80    160.06 o 
  -3  -8  15      637.80      562.69    113.78 o 
  -2  -8  15        4.71      209.48    124.59 o 
  -1  -8  15      983.50     1096.92    136.93 o 
   1  -8  15      997.38     1280.44    215.30 o 
   2  -8  15      146.39       48.93    268.42 o 
   3  -8  15     1149.54     1539.76    236.06 o 
   4  -8  15       53.69      153.19    460.86 o 
 -10  -7  15      227.88      168.68    353.30 o 
  -9  -7  15       24.03      -68.07    300.03 o 
  -8  -7  15     1352.26     1046.19    268.71 o 
  -7  -7  15       84.66      205.49    164.47 o 
  -6  -7  15     3104.49     3848.31    330.78 o 
  -5  -7  15      210.53       69.41    176.17 o 
  -4  -7  15     1364.86     1479.95    129.03 o 
  -3  -7  15       46.76      283.45    177.64 o 
  -2  -7  15     2197.87     2065.63    412.00 o 
  -1  -7  15       49.18      288.02    255.09 o 
   0  -7  15     2072.02     1795.67    192.79 o 
   1  -7  15     1336.66     1289.44    147.38 o 
   2  -7  15     1807.62     2030.20    180.07 o 
   3  -7  15      325.50      231.13    179.65 o 
   4  -7  15      970.25     1803.33    363.51 o 
   5  -7  15      295.31      420.80    345.90 o 
 -10  -6  15        7.27       62.52    232.92 o 
  -9  -6  15      557.79      571.43    170.37 o 
  -8  -6  15       25.21     -105.58    167.21 o 
  -7  -6  15     2361.87     2829.80    226.30 o 
  -6  -6  15       23.91      -35.47    174.23 o 
  -5  -6  15     1806.04     2062.61    196.21 o 
  -4  -6  15       11.27      137.69    130.40 o 
  -3  -6  15      494.80      372.73     89.11 o 
  -2  -6  15        1.70      -15.97    101.79 o 
  -1  -6  15     4187.89     3927.14    242.39 o 
   0  -6  15      387.12     1039.67    138.53 o 
   1  -6  15     1118.85     1143.09    169.87 o 
   2  -6  15        8.42      118.69    106.79 o 
   3  -6  15     1398.50     1447.41    265.46 o 
   4  -6  15      113.20       55.31    159.30 o 
   5  -6  15     2239.59     2429.68    341.12 o 
   6  -6  15        6.69     -150.43    233.69 o 
 -10  -5  15      523.08      437.71    251.93 o 
  -9  -5  15       33.11       10.72    261.05 o 
  -8  -5  15      346.96      411.04    133.23 o 
  -7  -5  15      233.35      343.39    118.37 o 
  -6  -5  15     1371.53     1569.45    246.25 o 
  -5  -5  15        4.75      292.06    135.69 o 
  -4  -5  15     2888.18     3417.99    202.50 o 
  -3  -5  15      262.54      294.84     92.40 o 
  -2  -5  15     5002.69     4792.62    635.35 o 
  -1  -5  15        2.69       69.44    112.95 o 
   0  -5  15     5495.21     5030.10    358.50 o 
   1  -5  15      107.48      131.10     71.79 o 
   2  -5  15     3873.55     3436.49    275.54 o 
   3  -5  15      955.72      943.29    129.66 o 
   5  -5  15      347.60      469.09    169.51 o 
   6  -5  15      837.55      853.21    200.51 o 
   7  -5  15      217.59     -232.03    357.58 o 
 -10  -4  15        4.51      216.89    260.83 o 
  -9  -4  15     1898.91     1696.59    176.77 o 
  -8  -4  15      370.35      353.77    101.11 o 
  -7  -4  15      976.12     1005.76    135.54 o 
  -6  -4  15      122.66      103.82     79.73 o 
  -5  -4  15     4977.16     4861.33    168.84 o 
  -4  -4  15        9.58       95.76     45.21 o 
  -3  -4  15     2636.70     2867.53    105.14 o 
  -2  -4  15      173.00      271.36    247.15 o 
  -1  -4  15     2885.15     2810.53    189.99 o 
   0  -4  15       58.91      141.33    119.49 o 
   1  -4  15     4384.06     4505.65    534.61 o 
   2  -4  15     1248.15     1673.37    245.57 o 
   3  -4  15     1681.24     1303.28     99.40 o 
   4  -4  15      147.81      173.21     97.23 o 
   5  -4  15     3655.51     3961.46    448.58 o 
   6  -4  15       24.30      217.85    152.25 o 
   8  -4  15       24.57       47.85    233.56 o 
 -10  -3  15      406.15      243.99    158.29 o 
  -9  -3  15      102.89      194.53    160.86 o 
  -8  -3  15      267.74      302.90    146.73 o 
  -7  -3  15      954.16     1312.19    262.55 o 
  -6  -3  15      425.44      351.02     96.45 o 
  -5  -3  15     1493.44     1227.16    280.48 o 
  -4  -3  15     1825.37     2216.53    165.36 o 
  -3  -3  15       57.45       74.05     53.83 o 
  -2  -3  15     1044.43     1436.38    125.48 o 
  -1  -3  15      429.50      256.14     32.36 o 
   0  -3  15     2444.54     2297.75    197.73 o 
   1  -3  15       28.84       -1.50     78.98 o 
   2  -3  15     4798.59     3972.38    233.21 o 
   3  -3  15      187.39      791.72    141.36 o 
   4  -3  15     5114.16     4553.31    297.88 o 
   5  -3  15      815.82      834.36    142.77 o 
   6  -3  15     1458.60     1258.22    123.87 o 
   7  -3  15      236.91      183.64    104.70 o 
   8  -3  15      242.86      175.81    173.63 o 
 -10  -2  15      104.83      -37.66    189.88 o 
  -9  -2  15     2744.65     2755.57    211.75 o 
  -8  -2  15      229.75      109.21    104.94 o 
  -7  -2  15     4711.10     4315.81    262.33 o 
  -6  -2  15      691.29      731.15    149.09 o 
  -5  -2  15     5924.10     5493.33    237.56 o 
  -4  -2  15       83.00       43.40     55.83 o 
  -3  -2  15     3039.89     2966.08    206.67 o 
  -2  -2  15       26.36       24.10     43.63 o 
  -1  -2  15       29.51       60.78     37.70 o 
   0  -2  15      378.12      570.17    169.83 o 
   1  -2  15     6180.67     5187.20    296.65 o 
   2  -2  15      494.30      688.16    150.87 o 
   3  -2  15     7456.63     6885.42    239.92 o 
   4  -2  15       60.52      295.67    135.30 o 
   5  -2  15      552.99      619.39     74.57 o 
   6  -2  15      244.48      472.08     85.09 o 
   7  -2  15     1127.52      999.42    109.29 o 
   8  -2  15       53.55      147.82    114.51 o 
   9  -2  15      888.86      755.60    209.47 o 
 -10  -1  15      707.54      464.82    268.71 o 
  -9  -1  15      326.38      167.03    154.37 o 
  -8  -1  15      389.80      181.39    124.35 o 
  -7  -1  15     1647.22     1926.76    161.22 o 
  -6  -1  15      947.57     1286.11    132.69 o 
  -5  -1  15      208.19      342.90    114.84 o 
  -4  -1  15     2007.83     1938.25    233.30 o 
  -3  -1  15      106.62      110.73     38.62 o 
  -2  -1  15      401.53      400.86     47.61 o 
  -1  -1  15       11.32       20.38     37.81 o 
   0  -1  15      917.97     1064.63    138.31 o 
   1  -1  15      133.26      163.38     97.74 o 
   2  -1  15     2957.73     2580.42    278.60 o 
   3  -1  15      209.61      260.63     59.62 o 
   4  -1  15     3674.16     3225.99    141.35 o 
   5  -1  15       15.25      466.34    178.99 o 
   6  -1  15     2375.85     2353.33    126.77 o 
   7  -1  15      185.74      388.33    147.78 o 
   8  -1  15      593.51      637.28    150.04 o 
   9  -1  15      353.05      195.98    217.87 o 
  10  -1  15      203.92       17.89    270.18 o 
  -9   0  15     2339.25     2929.90    313.18 o 
  -8   0  15      435.74      360.68    150.47 o 
  -7   0  15     3425.52     4143.56    294.87 o 
  -6   0  15      279.05      259.71    137.23 o 
  -5   0  15     7614.03     7308.45    284.45 o 
  -4   0  15      138.15      130.68     46.84 o 
  -3   0  15     4474.60     4156.89    334.66 o 
  -2   0  15     1156.34      949.61    104.52 o 
  -1   0  15     1159.65     1253.57    128.53 o 
   0   0  15       22.49       15.76     53.78 o 
   1   0  15     5236.21     5262.61    256.08 o 
   2   0  15     2550.11     2257.43    188.84 o 
   3   0  15     5394.45     5008.26    396.49 o 
   4   0  15      217.13      274.23     57.11 o 
   5   0  15     2702.87     2578.79    161.91 o 
   6   0  15       23.84       78.78     81.11 o 
   7   0  15      734.66      840.02    106.64 o 
   8   0  15      714.35      858.63    210.78 o 
   9   0  15      394.79      575.51    285.17 o 
  10   0  15       82.32      -59.13    163.43 o 
  -9   1  15      157.74     -113.88    361.34 o 
  -8   1  15      976.82     1214.92    231.61 o 
  -7   1  15       73.69      112.15    143.92 o 
  -6   1  15      646.60      706.61    144.12 o 
  -5   1  15     1616.81     1267.41    117.67 o 
  -4   1  15      599.37     1440.90    268.73 o 
  -3   1  15       18.67      131.46     67.55 o 
  -2   1  15     2722.51     2467.04    545.27 o 
  -1   1  15      548.84      553.18     41.14 o 
   0   1  15     4075.09     5383.07    406.41 o 
   1   1  15       55.03       52.30     36.43 o 
   2   1  15     1032.47     1534.15    304.37 o 
   3   1  15      270.27      376.16     94.03 o 
   4   1  15     1782.87     1737.95    194.58 o 
   5   1  15       83.10      123.78     49.64 o 
   6   1  15     5513.11     5521.33    375.99 o 
   7   1  15     1491.61     1331.65    146.71 o 
   8   1  15     3309.40     3106.43    318.98 o 
   9   1  15      221.83      -54.10    194.32 o 
  10   1  15      266.21      139.01    346.54 o 
  -8   2  15      566.40      466.61    348.07 o 
  -7   2  15     1224.22     1571.83    400.45 o 
  -6   2  15     1861.89     1840.86    294.16 o 
  -5   2  15     2040.23     2001.23    176.61 o 
  -4   2  15      142.28      268.73     77.09 o 
  -3   2  15     7168.28     7291.92    253.35 o 
  -2   2  15      490.94      530.25     54.87 o 
  -1   2  15     6541.97     5799.71    607.91 o 
   0   2  15     1017.74     1257.95    179.46 o 
   1   2  15     3998.25     4643.10    159.88 o 
   2   2  15      380.06      306.77     52.73 o 
   3   2  15    11816.58    10812.64    818.50 o 
   4   2  15       20.89       53.52     46.76 o 
   5   2  15     8058.77     6660.63    290.07 o 
   6   2  15      204.72      707.50    324.66 o 
   7   2  15     1546.62     1059.27    225.01 o 
   8   2  15        2.75       84.02    203.70 o 
   9   2  15      735.55      695.51    264.24 o 
  10   2  15       63.67      204.28    370.78 o 
  11   2  15      398.04      646.19    376.33 o 
  -8   3  15     1151.65     1926.96    308.77 o 
  -7   3  15       56.12      231.01    223.29 o 
  -6   3  15     1010.18     1364.79    221.37 o 
  -5   3  15      263.13      233.14    107.21 o 
  -4   3  15      887.77     1098.93    133.08 o 
  -3   3  15     1277.10     1198.31     99.32 o 
  -2   3  15     1102.55     1600.70    168.21 o 
  -1   3  15      165.74      275.09     97.15 o 
   0   3  15     1906.27     2045.84    290.72 o 
   1   3  15     3068.81     3012.77    163.45 o 
   2   3  15     4163.27     5967.34    378.15 o 
   3   3  15      882.16     1006.39     95.89 o 
   4   3  15     3461.67     4811.68    195.30 o 
   5   3  15       28.45      170.72     92.15 o 
   6   3  15     3338.04     3366.46    301.63 o 
   7   3  15        9.87       55.25    175.57 o 
   8   3  15      814.21      721.22    176.14 o 
   9   3  15      772.16      864.74    150.79 o 
  10   3  15      942.90     1106.86    257.55 o 
  11   3  15       53.22       61.69    238.53 o 
  -7   4  15     1485.99     1603.96    303.80 o 
  -6   4  15      167.67      443.70    225.33 o 
  -5   4  15     1944.26     1889.81    203.54 o 
  -4   4  15     1067.75     1117.33    152.08 o 
  -3   4  15     2317.46     2450.23    294.89 o 
  -2   4  15     3007.49     2776.74    269.17 o 
  -1   4  15     8833.33     9112.82    284.86 o 
   0   4  15      171.63      148.66     61.86 o 
   1   4  15     6125.63     5338.35    417.07 o 
   2   4  15      405.98      410.91     99.46 o 
   3   4  15     9354.62     8642.15    757.36 o 
   4   4  15      234.02      170.29     81.82 o 
   5   4  15    12184.07    11896.52    614.04 o 
   6   4  15      141.07      222.88    130.53 o 
   7   4  15     3170.26     3085.31    224.31 o 
   8   4  15       58.20      188.52    165.87 o 
   9   4  15     1420.46     1445.75    307.50 o 
  10   4  15       29.19      236.17    244.59 o 
  11   4  15     1284.63     1167.66    327.27 o 
  -6   5  15     1589.74     1752.86    387.82 o 
  -5   5  15       39.26     -103.65    179.41 o 
  -4   5  15      808.25      767.74    255.85 o 
  -3   5  15        7.77      -94.89    108.68 o 
  -2   5  15        2.31      339.12    140.72 o 
  -1   5  15     1374.03     1520.76    194.42 o 
   0   5  15      338.81      629.05     87.06 o 
   1   5  15     1549.04     1465.15    147.63 o 
   2   5  15     4090.16     4342.79    562.46 o 
   3   5  15      687.35      625.05     61.79 o 
   4   5  15     6770.22     8227.85    713.08 o 
   5   5  15      411.21      559.49    150.62 o 
   6   5  15     1358.94     1769.13    322.81 o 
   7   5  15      713.72      850.72    173.97 o 
   8   5  15      857.95      561.85    197.77 o 
   9   5  15       75.48      341.63    306.80 o 
  10   5  15      507.11      202.17    334.80 o 
  11   5  15       57.72      -38.09    236.88 o 
  -5   6  15     1110.79      487.43    350.05 o 
  -4   6  15      101.97       32.01    257.32 o 
  -3   6  15     2556.86     2250.65    464.40 o 
  -2   6  15     1062.31     1098.23    154.20 o 
  -1   6  15     2570.76     2453.82    573.85 o 
   0   6  15      310.44      287.60    129.50 o 
   1   6  15     7662.85     5760.35    397.96 o 
   2   6  15      821.67      703.63     71.31 o 
   3   6  15     5869.52     4918.25    743.96 o 
   4   6  15     1607.20     1808.69    168.29 o 
   5   6  15     4185.16     4200.65    410.15 o 
   6   6  15       27.49       19.65    111.96 o 
   7   6  15     3409.08     3461.77    355.54 o 
   8   6  15       57.93       43.13    229.22 o 
   9   6  15     1466.53     1920.01    302.84 o 
  10   6  15       13.29      405.42    359.11 o 
  11   6  15     1220.76      975.00    430.18 o 
  -4   7  15      590.28      460.41    157.85 o 
  -3   7  15       11.26     -123.31    127.90 o 
  -2   7  15       33.80      -19.95    100.40 o 
  -1   7  15       15.32       39.90    111.27 o 
   0   7  15       26.37      335.88    189.73 o 
   1   7  15     1420.56     1684.09    128.47 o 
   2   7  15      309.59       23.29    179.59 o 
   3   7  15       76.75      297.45    111.68 o 
   4   7  15     1424.60     1397.02    127.62 o 
   5   7  15        3.53       39.37     89.40 o 
   6   7  15     1476.34     1886.90    314.10 o 
   7   7  15      594.16      860.55    168.17 o 
   8   7  15      582.12     1315.99    332.57 o 
   9   7  15      449.49      418.18    208.80 o 
  10   7  15      254.33      297.10    363.06 o 
  11   7  15      216.01      471.90    431.84 o 
  -3   8  15      465.10      182.45    170.42 o 
  -2   8  15       14.15       55.84    132.35 o 
  -1   8  15      976.99     1273.13    152.64 o 
   0   8  15      263.69      317.35    126.62 o 
   1   8  15     2403.38     2419.30    162.86 o 
   2   8  15       79.66      -27.62    184.05 o 
   3   8  15     1313.80      897.10    227.11 o 
   4   8  15      219.06      396.11    224.05 o 
   5   8  15     2856.83     2568.23    234.29 o 
   6   8  15       17.75      -84.66     84.66 o 
   7   8  15     3345.18     3630.13    374.61 o 
   8   8  15       39.13       74.32    225.65 o 
   9   8  15      574.93      828.65    351.33 o 
  10   8  15      112.97     -183.73    389.73 o 
  -2   9  15      433.77      950.27    462.04 o 
  -1   9  15        2.16      -95.63    128.68 o 
   0   9  15       18.09      171.27    161.06 o 
   1   9  15        6.58     -100.12    191.10 o 
   2   9  15      541.67      826.30    195.43 o 
   3   9  15      239.77      397.39    197.07 o 
   4   9  15      400.77      120.45    272.22 o 
   5   9  15      105.49      -46.00    278.66 o 
   6   9  15      396.03      250.53    302.90 o 
   7   9  15        2.14      -92.65    149.77 o 
   8   9  15        1.55      201.67    150.19 o 
   9   9  15      173.18      217.54    362.94 o 
  10   9  15        1.98     -111.52    290.85 o 
   0  10  15      178.70      101.75    352.28 o 
   1  10  15      411.08      735.51    294.42 o 
   2  10  15        0.05       41.64    177.01 o 
   3  10  15     1656.56     1769.21    248.77 o 
   4  10  15       90.69      -48.36    320.13 o 
   5  10  15     1589.21     1389.35    269.79 o 
   6  10  15      636.64      385.71    264.69 o 
   7  10  15     1403.43      926.89    358.73 o 
   8  10  15       50.54      260.79    189.94 o 
   9  10  15      892.71     1105.84    312.22 o 
   2  11  15      366.06      509.09    338.69 o 
   3  11  15        0.25     -345.07    345.07 o 
  -6 -10  16      278.13       -8.56    235.82 o 
  -5 -10  16      156.24      128.55    245.68 o 
  -4 -10  16      737.51      638.79    375.57 o 
  -2 -10  16      284.89      443.70    381.18 o 
  -1 -10  16        0.01     -238.98    253.33 o 
  -8  -9  16        4.18     -177.78    259.49 o 
  -7  -9  16     1141.44     1469.82    195.66 o 
  -6  -9  16       82.99       95.47    167.32 o 
  -5  -9  16     1698.35     1993.78    234.50 o 
  -4  -9  16      184.17      414.12    210.88 o 
  -3  -9  16     1415.84     1491.62    333.34 o 
  -2  -9  16        0.82       17.80    329.76 o 
  -1  -9  16      708.83     1161.41    288.42 o 
   0  -9  16       62.13       34.51    238.21 o 
   1  -9  16      899.05      918.54    367.27 o 
   2  -9  16        0.07      211.68    187.31 o 
  -9  -8  16       14.95      -59.56    201.14 o 
  -8  -8  16      903.31      824.42    177.54 o 
  -7  -8  16       40.24       57.91    156.76 o 
  -6  -8  16      209.82      318.08    204.63 o 
  -5  -8  16      512.05      617.22    152.29 o 
  -4  -8  16      326.64      162.72    178.45 o 
  -3  -8  16      444.81      385.80    160.76 o 
  -2  -8  16       28.35        1.16    141.14 o 
  -1  -8  16      241.35      192.59    134.76 o 
   1  -8  16       61.09     -183.43    183.43 o 
   2  -8  16     1926.79     2601.75    431.36 o 
   3  -8  16      176.89       98.45    174.08 o 
  -9  -7  16      493.27      640.83    344.63 o 
  -8  -7  16        0.20     -262.20    262.20 o 
  -7  -7  16     1196.78     1812.46    257.96 o 
  -6  -7  16       34.41     -155.52    155.52 o 
  -5  -7  16     1534.57     1454.98    186.27 o 
  -4  -7  16        5.24      -27.55     95.37 o 
  -3  -7  16     3551.45     3501.91    198.36 o 
  -2  -7  16     1673.37     2057.47    185.54 o 
  -1  -7  16     3628.75     3867.18    671.20 o 
   0  -7  16      369.26      556.69    182.90 o 
   1  -7  16     1402.25     1231.55    143.00 o 
   2  -7  16        5.13       66.06    191.23 o 
   3  -7  16      223.42      172.45    205.30 o 
   4  -7  16        0.06     -310.75    310.75 o 
   5  -7  16      257.17       47.46    312.73 o 
 -10  -6  16      779.53     1110.56    329.32 o 
  -9  -6  16        1.25      -66.68    151.32 o 
  -8  -6  16     1213.56      872.86    198.98 o 
  -7  -6  16       54.64       59.56    115.49 o 
  -6  -6  16      990.78     1000.66    335.22 o 
  -5  -6  16      185.78      329.12    125.40 o 
  -4  -6  16        3.24      -97.78     97.78 o 
  -3  -6  16      958.95     1057.89    165.23 o 
  -2  -6  16       18.77       90.23     90.03 o 
  -1  -6  16     3313.01     3110.19    186.73 o 
   0  -6  16      121.49       24.31    134.42 o 
   1  -6  16      944.11     1114.15    117.78 o 
   2  -6  16     1987.80     1887.36    237.47 o 
   3  -6  16      143.82      457.99    234.83 o 
   4  -6  16     1840.56     1810.73    248.10 o 
   5  -6  16      226.50     -141.95    301.44 o 
   6  -6  16      485.55      817.80    358.66 o 
 -10  -5  16        4.84        4.15    243.38 o 
  -9  -5  16     1363.04      827.88    326.51 o 
  -8  -5  16      516.53      509.46    132.01 o 
  -7  -5  16     1155.70     1055.47    153.20 o 
  -6  -5  16        4.39      -46.49    104.78 o 
  -5  -5  16     1057.07     1048.51    132.53 o 
  -4  -5  16      511.03      327.11     94.59 o 
  -3  -5  16     4067.22     4285.07    577.80 o 
  -2  -5  16     3674.97     3348.89    400.03 o 
  -1  -5  16     6881.33     5786.41    222.43 o 
   0  -5  16     2074.93     2761.05    267.72 o 
   1  -5  16     1702.24     1877.73    143.26 o 
   2  -5  16       46.88      221.68    104.75 o 
   3  -5  16      128.70      201.91    140.91 o 
   4  -5  16      239.42      283.55    136.33 o 
   5  -5  16      803.42      881.47    236.62 o 
   6  -5  16       92.46       84.08    203.70 o 
   7  -5  16     1867.17     2110.38    404.47 o 
 -10  -4  16     1201.71      703.30    220.45 o 
  -9  -4  16      199.44      215.26    171.78 o 
  -8  -4  16     1499.27     1408.83    127.25 o 
  -7  -4  16      357.21      432.66     93.75 o 
  -6  -4  16      285.76      271.94     79.46 o 
  -5  -4  16      303.18      463.39     66.12 o 
  -4  -4  16     1549.31     1715.57     93.15 o 
  -3  -4  16      110.63      148.22     76.93 o 
  -2  -4  16      178.79      187.61    182.20 o 
  -1  -4  16      567.32      677.81     90.29 o 
   0  -4  16      151.20       35.89     84.62 o 
   1  -4  16     6503.04     6237.36    293.24 o 
   2  -4  16      656.74      453.08    147.50 o 
   3  -4  16     2296.55     2354.24    312.38 o 
   4  -4  16     1340.44     1310.99    123.40 o 
   5  -4  16     1451.96     1455.24    141.37 o 
   6  -4  16     1278.01     1387.55    150.62 o 
   7  -4  16      180.36      566.26    253.97 o 
   8  -4  16      308.90     -137.35    237.90 o 
 -10  -3  16       24.17      -60.55    198.26 o 
  -9  -3  16     1015.15      761.88    153.56 o 
  -8  -3  16       16.96     -185.14    225.01 o 
  -7  -3  16     1611.40     1381.91    147.25 o 
  -6  -3  16      150.05      120.32     58.22 o 
  -5  -3  16     4665.27     4660.52    429.09 o 
  -4  -3  16       13.78       49.44     62.87 o 
  -3  -3  16     8183.37     9640.46    483.82 o 
  -2  -3  16     1086.92     1054.95    118.02 o 
  -1  -3  16     1479.82     1401.72    104.54 o 
   0  -3  16     2913.47     2606.28    182.21 o 
   1  -3  16     2870.45     2744.33    136.98 o 
   2  -3  16      822.95     1369.27    258.15 o 
   3  -3  16     2546.03     2628.59    184.22 o 
   4  -3  16        1.40      159.92     68.30 o 
   5  -3  16      263.81      283.89     81.97 o 
   6  -3  16      124.87      164.44    103.63 o 
   7  -3  16     1292.56     1374.94    126.76 o 
   8  -3  16        0.08      149.40    222.39 o 
 -10  -2  16      114.51      244.94    192.65 o 
  -9  -2  16       22.74      -91.48    307.88 o 
  -8  -2  16     1404.48     1102.08    144.92 o 
  -7  -2  16      667.16      792.41    208.80 o 
  -6  -2  16      891.48     1113.31    207.86 o 
  -5  -2  16       24.84     -103.51    103.51 o 
  -4  -2  16       58.45       50.55     60.32 o 
  -3  -2  16      114.99      210.63     39.99 o 
  -2  -2  16     2559.60     3253.97    272.40 o 
  -1  -2  16       14.38      166.25     49.96 o 
   0  -2  16     1340.71     1386.69    264.18 o 
   1  -2  16     1065.73      915.55     95.98 o 
   2  -2  16     2813.79     2272.42    117.67 o 
   3  -2  16     4644.60     4141.29    422.38 o 
   4  -2  16      392.27      652.59    130.37 o 
   5  -2  16     4683.73     4482.87    363.40 o 
   6  -2  16        2.58       39.62     72.41 o 
   7  -2  16     1859.66     1557.53    185.13 o 
   8  -2  16      772.07      901.36    189.27 o 
   9  -2  16       64.30     -169.57    169.57 o 
  -9  -1  16      552.19      511.27    165.87 o 
  -8  -1  16        2.20      103.91    126.86 o 
  -7  -1  16     1214.79     1365.68    148.29 o 
  -6  -1  16     1864.57     1986.60    314.16 o 
  -5  -1  16     2573.61     2006.23    163.02 o 
  -4  -1  16        3.59      -30.61     43.75 o 
  -3  -1  16     1658.84     1427.41     97.38 o 
  -2  -1  16      758.97      886.39     63.35 o 
  -1  -1  16     2117.60     2568.51     96.94 o 
   0  -1  16        0.29       54.10     68.07 o 
   1  -1  16     2762.60     3070.35    510.85 o 
   2  -1  16     1305.97     1310.44     85.84 o 
   3  -1  16     2895.46     2763.74    174.96 o 
   4  -1  16      298.17     1192.94    249.25 o 
   5  -1  16     1937.05     2260.72    191.23 o 
   6  -1  16       89.53      307.74     87.59 o 
   7  -1  16     1321.99     1511.08    230.17 o 
   8  -1  16        4.85      158.72    196.14 o 
   9  -1  16     1479.97     1534.65    251.83 o 
  -9   0  16       16.11       20.29    288.61 o 
  -8   0  16      413.10      427.76    168.25 o 
  -7   0  16      367.12      857.17    257.10 o 
  -6   0  16      782.53      809.55    115.89 o 
  -5   0  16      156.97      188.80     95.99 o 
  -4   0  16      962.64      783.74    108.77 o 
  -3   0  16       25.01       48.92     38.97 o 
  -2   0  16     2019.00     2022.45    126.46 o 
  -1   0  16        1.60       -8.13     41.67 o 
   0   0  16     7850.68     9015.22   1240.80 o 
   1   0  16      264.65      415.49     59.29 o 
   2   0  16     5867.28     5386.10    454.56 o 
   3   0  16     4935.28     4568.67    187.08 o 
   4   0  16        7.97       32.47     54.49 o 
   5   0  16     2637.13     2411.26    345.27 o 
   6   0  16       61.51      170.94     59.69 o 
   7   0  16     2041.34     2179.49    172.36 o 
   8   0  16      141.11      333.20    147.13 o 
   9   0  16      368.43      223.00    139.44 o 
  10   0  16      289.01      265.13    234.60 o 
  -9   1  16     1869.07     2086.58    315.15 o 
  -8   1  16       67.87       -7.72    145.98 o 
  -7   1  16     2668.57     3584.32    409.00 o 
  -6   1  16     1222.92     1357.00    133.46 o 
  -5   1  16      867.10     1180.81    196.36 o 
  -4   1  16     4616.47     3761.30    942.75 o 
  -3   1  16      955.90      948.66     74.08 o 
  -2   1  16       88.84       75.71     42.45 o 
  -1   1  16     1002.11     1271.07     70.69 o 
   0   1  16      737.39      934.35     66.73 o 
   1   1  16      833.14      902.25     64.58 o 
   2   1  16       54.63       86.87     61.31 o 
   3   1  16     4725.92     4415.29    180.57 o 
   4   1  16      363.32      348.69    103.19 o 
   5   1  16     4597.24     4767.98    590.54 o 
   6   1  16      201.42      859.98    189.52 o 
   7   1  16     2689.08     2909.03    201.32 o 
   8   1  16       91.50      453.65    430.82 o 
   9   1  16     1555.30     1420.55    238.60 o 
  10   1  16       20.04       45.06    173.51 o 
  -8   2  16       89.07      656.02    333.72 o 
  -7   2  16      118.62      398.22    216.65 o 
  -6   2  16      116.15      138.64    105.13 o 
  -5   2  16       26.98      100.56    138.95 o 
  -4   2  16       23.74       44.82     65.30 o 
  -3   2  16      373.11      331.95    119.34 o 
  -2   2  16     2668.89     2560.80    150.00 o 
  -1   2  16     4983.88     5129.64    197.28 o 
   0   2  16    10788.00    11478.32    417.56 o 
   1   2  16      479.37      546.86    105.39 o 
   2   2  16      358.59      536.08    120.13 o 
   3   2  16      514.20      592.94    130.56 o 
   4   2  16      920.87     1126.78    113.88 o 
   5   2  16     3316.24     2988.57    327.31 o 
   6   2  16     1492.00     1681.35    126.22 o 
   7   2  16      857.39      632.82    151.72 o 
   8   2  16        2.18     -188.96    207.21 o 
   9   2  16      162.26      415.85    138.95 o 
  10   2  16       35.56      -83.82    282.27 o 
  11   2  16       45.98      414.74    405.68 o 
  -8   3  16      144.02      633.94    303.10 o 
  -7   3  16     2309.61     2886.52    365.23 o 
  -6   3  16       20.68       67.94    202.11 o 
  -5   3  16     2398.75     2452.16    399.93 o 
  -4   3  16     1802.13     1953.56    140.72 o 
  -3   3  16     1829.17     1857.14    533.56 o 
  -2   3  16     1580.62     1944.26    203.96 o 
  -1   3  16      859.65      930.96     79.84 o 
   0   3  16     1375.48     1505.09    146.18 o 
   1   3  16     2251.76     2594.08    324.79 o 
   2   3  16      243.71      340.41     52.93 o 
   3   3  16     7690.64     8660.09   1418.67 o 
   4   3  16       44.32      -48.93     63.26 o 
   5   3  16     6731.96     6612.97    759.97 o 
   6   3  16      490.43      460.19    138.63 o 
   7   3  16     3255.88     3301.90    274.26 o 
   8   3  16      261.84      286.00    156.75 o 
   9   3  16      768.16      783.61    220.10 o 
  10   3  16      419.27      453.14    327.21 o 
  11   3  16     1659.44     1865.97    438.41 o 
  -7   4  16      375.20      195.15    331.10 o 
  -6   4  16       39.38       45.42    241.53 o 
  -5   4  16       15.48     -137.65    137.65 o 
  -4   4  16       22.05      237.19    115.60 o 
  -3   4  16        4.67       -4.14     71.18 o 
  -2   4  16      190.61      502.67     89.16 o 
  -1   4  16      195.43      515.13     79.66 o 
   0   4  16      387.68      254.42     72.03 o 
   1   4  16     1074.40      973.57     95.02 o 
   2   4  16     2048.62     2073.31    176.91 o 
   3   4  16       31.51       42.11    109.92 o 
   4   4  16       81.03       67.22    201.53 o 
   5   4  16       76.14      171.04     87.83 o 
   6   4  16       28.86        4.89    152.66 o 
   7   4  16      746.76      870.24    182.78 o 
   8   4  16     1202.09     1201.15    223.29 o 
   9   4  16        5.82      104.99    144.67 o 
  10   4  16      512.56      691.97    199.17 o 
  11   4  16       56.40      204.53    274.26 o 
  -6   5  16      117.17      124.21    244.15 o 
  -5   5  16     2411.43     2147.50    609.38 o 
  -4   5  16      428.68      231.54    160.51 o 
  -3   5  16      501.42      540.87    168.68 o 
  -2   5  16     2539.09     2482.44    410.24 o 
  -1   5  16     1307.20     1489.08    112.90 o 
   0   5  16      384.98      545.45     84.76 o 
   1   5  16     2732.69     2613.63    593.50 o 
   2   5  16      136.29        7.98    149.44 o 
   3   5  16     4712.77     5119.90    442.68 o 
   4   5  16     1165.60     1026.12    141.37 o 
   5   5  16     7986.20     7521.95    433.18 o 
   6   5  16      526.70      578.28    113.06 o 
   7   5  16     1161.47     1232.84    129.57 o 
   8   5  16       22.69       21.07     96.11 o 
   9   5  16      969.83     1226.81    228.14 o 
  10   5  16      168.52      344.44    346.35 o 
  11   5  16     1666.80     1160.52    451.55 o 
  -5   6  16       35.43     -136.95    177.46 o 
  -4   6  16      271.08      274.61    174.60 o 
  -3   6  16       50.03       22.67    123.33 o 
  -2   6  16       70.22      250.07    188.07 o 
  -1   6  16      568.92      528.36    153.88 o 
   0   6  16      614.71      402.71    229.06 o 
   1   6  16      458.45      707.12    130.53 o 
   2   6  16     2892.97     2440.13    490.98 o 
   3   6  16      161.34      215.00     86.79 o 
   4   6  16       12.42      -27.37    128.04 o 
   5   6  16       15.85      -35.93    150.05 o 
   6   6  16      346.62      408.12    157.67 o 
   7   6  16       38.04      350.50    227.94 o 
   8   6  16      657.84      581.25    285.49 o 
   9   6  16       81.90       62.74    254.90 o 
  10   6  16      292.27      526.89    363.26 o 
  11   6  16        6.42      276.30    411.17 o 
  -4   7  16       40.37      182.10    162.42 o 
  -3   7  16     1998.13     2120.75    464.91 o 
  -2   7  16      135.79      134.15    189.51 o 
  -1   7  16      442.64      565.95    117.01 o 
   0   7  16      445.59      667.39    102.57 o 
   1   7  16     1869.25     1848.00    175.09 o 
   2   7  16      279.76      341.82    179.39 o 
   3   7  16     3508.03     3637.85    220.41 o 
   4   7  16        2.82       36.90    154.87 o 
   5   7  16      380.85      420.83     96.18 o 
   6   7  16     2865.52     2533.45    135.01 o 
   7   7  16     1811.87     2512.10    341.56 o 
   8   7  16     1293.75     1191.25    164.80 o 
   9   7  16     1075.74     1154.71    313.24 o 
  10   7  16       25.34      127.75    212.80 o 
  11   7  16      105.57     -278.85    305.20 o 
  -3   8  16       69.16        7.02    163.84 o 
  -2   8  16      568.59      262.77    140.01 o 
  -1   8  16      150.67      192.75    176.41 o 
   0   8  16      303.90      286.93    121.73 o 
   1   8  16      205.17      145.99    134.16 o 
   2   8  16      423.23      663.29    205.62 o 
   3   8  16      221.14      240.70    202.94 o 
   4   8  16     1815.81     1158.73    295.38 o 
   5   8  16       37.05      -39.11    149.28 o 
   6   8  16      415.50      522.50    122.93 o 
   7   8  16      115.54      412.39    226.76 o 
   8   8  16      109.89       83.09    157.45 o 
   9   8  16       27.43      148.20    198.60 o 
  10   8  16      491.39      329.19    398.09 o 
  -2   9  16        1.24      -17.70    232.98 o 
  -1   9  16     1172.18     1292.32    279.43 o 
   0   9  16      234.49      164.28    170.81 o 
   1   9  16     1060.83     1181.43    383.29 o 
   2   9  16       31.20        6.77    283.61 o 
   3   9  16     1252.59     1015.51    263.61 o 
   4   9  16      106.71      115.60    299.20 o 
   5   9  16      830.92      710.82    257.61 o 
   6   9  16        1.30      129.89    218.63 o 
   7   9  16      582.32      875.13    204.59 o 
   8   9  16      197.48       47.30    164.08 o 
   9   9  16      350.45      366.27    335.15 o 
  10   9  16       76.19       57.24    203.80 o 
   0  10  16      143.71     -130.34    371.93 o 
   1  10  16       60.59       33.37    270.94 o 
   2  10  16      135.19      -63.54    221.86 o 
   3  10  16      202.80      406.19    162.48 o 
   4  10  16      558.87       43.76    208.68 o 
   5  10  16       42.86     -158.28    215.06 o 
   6  10  16      216.16       25.65    217.23 o 
   7  10  16       87.82     -186.22    286.32 o 
   8  10  16      436.79      133.93    526.25 o 
   3  11  16     1675.01     1670.63    367.47 o 
  -6 -10  17        0.05      370.25    233.38 o 
  -5 -10  17      545.62      202.74    275.54 o 
  -4 -10  17       59.87     -299.59    369.70 o 
  -3 -10  17      783.54      870.05    280.58 o 
  -2 -10  17       10.99      296.97    399.62 o 
  -1 -10  17     1108.47      927.15    327.27 o 
  -7  -9  17       72.70     -149.17    149.17 o 
  -6  -9  17     1101.89     1098.29    197.54 o 
  -5  -9  17       20.68      163.42    160.77 o 
  -4  -9  17      874.25     1223.97    200.06 o 
  -3  -9  17        6.59       28.20    143.38 o 
  -2  -9  17      528.77      878.54    243.57 o 
  -1  -9  17       52.41      120.51    338.63 o 
   0  -9  17     1627.85     1610.02    339.20 o 
   1  -9  17       27.23      196.62    270.43 o 
  -8  -8  17      155.03      208.24    181.29 o 
  -7  -8  17      752.87      865.35    221.60 o 
  -6  -8  17       85.57      140.43    185.69 o 
  -5  -8  17      222.99      361.71    166.78 o 
  -4  -8  17      191.64      377.08    171.76 o 
  -3  -8  17      113.65      -29.69    153.29 o 
  -2  -8  17       28.25       27.64    144.69 o 
  -1  -8  17      919.98      870.70    171.52 o 
   1  -8  17     1385.71     1845.23    200.88 o 
   2  -8  17       81.56      132.28    182.46 o 
   3  -8  17     1773.89     1713.95    238.93 o 
  -9  -7  17      290.38      230.40    221.73 o 
  -8  -7  17      300.26      321.85    270.81 o 
  -7  -7  17      296.24      302.27    167.42 o 
  -6  -7  17     1653.66     2187.23    224.65 o 
  -5  -7  17        2.37      130.80    175.34 o 
  -4  -7  17      650.73      908.88    288.39 o 
  -3  -7  17      167.93       50.21    109.50 o 
  -2  -7  17     1518.54     1346.00    270.11 o 
  -1  -7  17      670.70      678.49    123.44 o 
   0  -7  17     1655.12     1537.17    224.24 o 
   1  -7  17       28.28      -23.50    100.13 o 
   2  -7  17     1647.36     1674.97    182.82 o 
   3  -7  17       99.71      258.11    216.01 o 
   4  -7  17     1114.52     1671.65    279.94 o 
  -9  -6  17     3044.62     2778.02    231.30 o 
  -8  -6  17       19.47       65.26    122.17 o 
  -7  -6  17     3326.03     3201.77    226.92 o 
  -6  -6  17       63.07       75.31    148.40 o 
  -5  -6  17     1905.27     2095.46    199.17 o 
  -4  -6  17       88.05      -33.72    100.34 o 
  -3  -6  17       95.16      230.91    264.59 o 
  -2  -6  17      147.31      218.21     93.77 o 
  -1  -6  17     1546.04     1574.12    296.78 o 
   0  -6  17      244.82      425.97    126.06 o 
   1  -6  17     2524.44     2622.56    440.83 o 
   2  -6  17       26.36       64.63    109.79 o 
   3  -6  17      846.58      791.26    260.16 o 
   4  -6  17      411.15      826.42    210.91 o 
   5  -6  17     1755.08     2451.18    369.38 o 
  -9  -5  17      572.05      222.33    278.41 o 
  -8  -5  17       13.39      -41.70    115.65 o 
  -7  -5  17      743.89      596.30    130.34 o 
  -6  -5  17      142.27      446.84    123.02 o 
  -5  -5  17      389.36      427.43    130.46 o 
  -4  -5  17      883.41     1006.66    155.47 o 
  -3  -5  17        2.57       -8.78     77.86 o 
  -2  -5  17     1920.30     1862.82    328.26 o 
  -1  -5  17       54.42      202.23     98.60 o 
   0  -5  17      560.29      511.79    105.01 o 
   1  -5  17     1638.86     1513.63    186.86 o 
   2  -5  17        7.37      141.32     88.60 o 
   3  -5  17       47.62       38.87    129.99 o 
   4  -5  17     1384.79     1377.02    141.34 o 
   5  -5  17        1.23     -265.77    265.77 o 
   6  -5  17      760.30      724.15    226.73 o 
 -10  -4  17       16.88       10.40    190.89 o 
  -9  -4  17     2189.12     1940.85    161.29 o 
  -8  -4  17       98.05      158.11    117.55 o 
  -7  -4  17     1487.30     1547.43    155.07 o 
  -6  -4  17       95.46       84.24     76.95 o 
  -5  -4  17     1910.33     1998.29    146.33 o 
  -4  -4  17        9.31       -3.75     76.84 o 
  -3  -4  17     2996.75     3074.33    168.55 o 
  -2  -4  17     1026.96     1322.63    108.98 o 
  -1  -4  17      824.16      934.16    130.18 o 
   0  -4  17      326.11      472.44    141.18 o 
   1  -4  17     1066.06     1450.35    178.67 o 
   2  -4  17      102.16      125.87    136.72 o 
   3  -4  17     2501.95     2586.52    547.08 o 
   4  -4  17      105.07      156.05     83.76 o 
   5  -4  17     1645.40     1508.53    281.88 o 
   6  -4  17      161.25      270.65    140.17 o 
   7  -4  17      672.06      561.15    229.73 o 
 -10  -3  17      617.39      605.03    209.24 o 
  -9  -3  17      328.66      759.54    189.99 o 
  -8  -3  17      311.41      427.33    131.78 o 
  -7  -3  17      761.01      827.51    253.65 o 
  -6  -3  17      301.60      393.12     84.35 o 
  -5  -3  17      957.67      926.17     88.61 o 
  -4  -3  17      744.60     1090.66     98.64 o 
  -3  -3  17      868.36      872.07     77.05 o 
  -2  -3  17      779.63      915.51     92.50 o 
  -1  -3  17     1173.81     1182.25     69.86 o 
   0  -3  17      748.93      764.93     63.05 o 
   1  -3  17      819.22      970.66    112.95 o 
   2  -3  17      207.89      249.55     60.30 o 
   3  -3  17      623.36      759.31    124.52 o 
   4  -3  17       36.64      126.10    147.98 o 
   5  -3  17      239.31      325.63    118.35 o 
   6  -3  17      866.00      783.37    150.42 o 
   7  -3  17      208.03        4.70    154.00 o 
   8  -3  17       99.81      218.40    196.20 o 
  -9  -2  17     1142.19     1572.00    230.43 o 
  -8  -2  17       64.19      257.03    125.69 o 
  -7  -2  17     2351.08     2258.39    213.56 o 
  -6  -2  17        2.61      116.95     73.78 o 
  -5  -2  17     1909.69     1811.44    235.09 o 
  -4  -2  17       72.82       76.43     66.75 o 
  -3  -2  17     1330.99     1142.55     87.30 o 
  -2  -2  17      551.67      680.42     82.03 o 
  -1  -2  17     2084.45     2043.38     97.84 o 
   0  -2  17     3382.71     3025.28    182.27 o 
   1  -2  17     2055.56     1988.24    350.66 o 
   2  -2  17      240.34      399.16    155.50 o 
   3  -2  17     2648.38     2439.19    213.09 o 
   4  -2  17     1919.54     1695.27    124.57 o 
   5  -2  17      479.61      727.93    187.58 o 
   6  -2  17      285.89      299.83    107.41 o 
   7  -2  17      525.83      392.93    162.91 o 
   8  -2  17      108.42       11.73    163.64 o 
   9  -2  17     1037.23      648.88    150.80 o 
  -9  -1  17        4.66       32.83    164.37 o 
  -8  -1  17      738.79      586.41    263.41 o 
  -7  -1  17     1083.32     1134.56    153.59 o 
  -6  -1  17      264.58      510.88    155.41 o 
  -5  -1  17       21.63      112.71     65.94 o 
  -4  -1  17      209.61      203.54     73.19 o 
  -3  -1  17        9.94       71.24     42.46 o 
  -2  -1  17      469.28      721.27     90.05 o 
  -1  -1  17     1472.65     1668.17    120.41 o 
   0  -1  17     1861.39     2251.43    243.45 o 
   1  -1  17     1344.21     1213.87     97.85 o 
   2  -1  17     3112.78     2533.66    226.38 o 
   3  -1  17      375.74      498.07     70.26 o 
   4  -1  17     2665.04     2279.14    259.47 o 
   5  -1  17      173.55      184.71     79.63 o 
   6  -1  17      538.40      782.17    107.53 o 
   7  -1  17      209.52      103.47    108.46 o 
   8  -1  17      731.54      937.41    211.36 o 
   9  -1  17       28.46     -111.37    151.01 o 
  -9   0  17     1046.48      573.34    343.35 o 
  -8   0  17      136.70      170.65    170.29 o 
  -7   0  17     1800.85     1732.03    175.22 o 
  -6   0  17      161.37      131.05    105.84 o 
  -5   0  17     1825.50     1773.90    148.03 o 
  -4   0  17      229.84      272.13     65.72 o 
  -3   0  17     1702.55     1681.45    202.99 o 
  -2   0  17      218.42      245.88     62.04 o 
  -1   0  17     4911.80     5162.74    233.40 o 
   0   0  17      586.05      629.95     63.93 o 
   1   0  17     9202.67     9906.06    431.17 o 
   2   0  17     4096.60     3537.48    420.35 o 
   3   0  17     3274.97     2908.65    151.15 o 
   4   0  17        3.60       47.14    101.72 o 
   5   0  17     1670.74     1677.84    212.58 o 
   6   0  17       13.44      214.40     77.08 o 
   7   0  17     1181.09     1217.90    166.40 o 
   8   0  17       15.93       87.71    160.71 o 
   9   0  17      735.53     1102.61    185.07 o 
  10   0  17        0.53     -124.68    247.10 o 
  -8   1  17     1478.05      982.41    195.79 o 
  -7   1  17        1.31     -128.42    137.76 o 
  -6   1  17     1118.83     1462.23    148.67 o 
  -5   1  17     1315.26     1343.98    158.54 o 
  -4   1  17        7.63      355.36    115.17 o 
  -3   1  17      113.11       66.51     57.04 o 
  -2   1  17        5.04       12.03     66.80 o 
  -1   1  17      928.84      856.53     53.50 o 
   0   1  17     2366.97     4688.75    815.95 o 
   1   1  17      309.56      424.91     55.66 o 
   2   1  17      538.38      942.28    125.59 o 
   3   1  17       30.93      240.28    158.31 o 
   4   1  17     1117.83      809.73     88.21 o 
   5   1  17      812.98      995.67    253.05 o 
   6   1  17     3247.36     3084.93    179.71 o 
   7   1  17       78.23      256.65    120.29 o 
   8   1  17     1881.23     1728.52    191.18 o 
   9   1  17        5.38      327.97    208.01 o 
  10   1  17      359.02      403.92    239.17 o 
  -8   2  17       11.49       24.31    230.37 o 
  -7   2  17      723.29      757.90    333.65 o 
  -6   2  17       41.89      347.47    218.15 o 
  -5   2  17     1693.15     1417.60    153.42 o 
  -4   2  17      269.93      310.05     75.93 o 
  -3   2  17     1786.26     1603.97    224.60 o 
  -2   2  17      466.97      586.66     89.56 o 
  -1   2  17     6116.85     6366.03    311.64 o 
   0   2  17       20.48      188.31     81.45 o 
   1   2  17     4338.42     4340.82    272.47 o 
   2   2  17      577.05      690.72    123.89 o 
   3   2  17     4511.95     4218.40    201.19 o 
   4   2  17      960.33     1033.66    100.30 o 
   5   2  17     6631.29     6470.73    614.55 o 
   6   2  17       65.94      154.95    124.66 o 
   7   2  17     1871.64     1544.18    148.06 o 
   8   2  17      643.20      390.36    172.08 o 
   9   2  17     1543.26     1708.24    211.06 o 
  10   2  17       19.51      156.04    232.88 o 
  -7   3  17        5.41      -98.82    322.49 o 
  -6   3  17      990.61      888.36    290.40 o 
  -5   3  17      279.53      172.31    185.77 o 
  -4   3  17      686.96      840.30     95.87 o 
  -3   3  17      392.76      840.40    126.09 o 
  -2   3  17      618.71      562.46     75.95 o 
  -1   3  17       36.98      144.95     75.08 o 
   0   3  17      306.14      311.93     66.14 o 
   1   3  17     2199.68     1969.64    176.08 o 
   2   3  17       54.72      515.22    199.81 o 
   3   3  17      720.63      606.90     84.44 o 
   4   3  17      202.99      536.20    108.55 o 
   5   3  17      701.78      551.68    108.19 o 
   6   3  17      612.18      711.63    104.68 o 
   7   3  17     1009.92      838.22    172.89 o 
   8   3  17      146.59      -28.20    149.22 o 
   9   3  17       53.85       98.82    227.11 o 
  10   3  17      509.53      654.26    199.37 o 
  11   3  17       32.77      243.32    260.61 o 
  -7   4  17      758.19     1492.13    366.51 o 
  -6   4  17      309.20      732.83    379.46 o 
  -5   4  17     1251.68     1444.15    266.16 o 
  -4   4  17      300.45      156.35    106.28 o 
  -3   4  17     1709.96     1647.77    125.22 o 
  -2   4  17      142.16      429.46     91.24 o 
  -1   4  17     3211.14     2623.00    178.36 o 
   0   4  17      554.94      596.03     73.19 o 
   1   4  17     2737.03     2477.80    356.14 o 
   2   4  17        1.48     -120.89    120.89 o 
   3   4  17     2282.11     2532.52    187.82 o 
   4   4  17      747.24      822.56    113.43 o 
   5   4  17     2236.37     2343.02    287.21 o 
   6   4  17      699.63      563.81    110.97 o 
   7   4  17     2321.61     2430.84    171.66 o 
   8   4  17      271.40      240.03    131.18 o 
   9   4  17      947.00     1208.72    226.81 o 
  10   4  17      163.24       25.14    370.02 o 
  11   4  17     1019.79      896.27    335.31 o 
  -6   5  17     1192.20     1423.42    331.42 o 
  -5   5  17      175.97       20.01    261.15 o 
  -4   5  17     1033.32     1072.58    177.94 o 
  -3   5  17       91.57      106.69    159.49 o 
  -2   5  17      116.47      165.43    110.18 o 
  -1   5  17      225.88      548.26     87.71 o 
   0   5  17     1160.11     1041.06    137.76 o 
   1   5  17        9.98      -51.12    124.85 o 
   2   5  17      836.85      756.46    189.16 o 
   3   5  17      261.46      300.67    141.76 o 
   4   5  17       18.61      451.76    122.14 o 
   5   5  17      410.58      327.53    112.71 o 
   6   5  17       72.56       58.08    115.50 o 
   7   5  17      974.10     1069.02    144.17 o 
   8   5  17      191.03      143.58    144.73 o 
   9   5  17      468.94      731.77    211.89 o 
  10   5  17      696.20      899.14    359.94 o 
  11   5  17      163.15      280.93    239.13 o 
  -5   6  17      242.35      227.73    233.43 o 
  -4   6  17      451.26      255.84    143.41 o 
  -3   6  17      836.82      511.52    402.94 o 
  -2   6  17       11.27       -1.83    132.03 o 
  -1   6  17      736.00      545.70    131.01 o 
   0   6  17      418.78      826.78    147.90 o 
   1   6  17     1524.86     1395.62    172.42 o 
   2   6  17       11.38       67.83    109.11 o 
   3   6  17      968.73      995.75    173.62 o 
   4   6  17      252.97      345.52     97.23 o 
   5   6  17       81.23      294.94    108.53 o 
   6   6  17      515.22      713.19    174.04 o 
   7   6  17      286.21      565.64    125.18 o 
   8   6  17      252.71      398.20    145.19 o 
   9   6  17     1832.71     1821.29    343.89 o 
  10   6  17       11.76       74.13    175.62 o 
  11   6  17      891.42      191.77    293.33 o 
  -4   7  17      301.01      396.02    216.03 o 
  -3   7  17      541.68      122.21    188.77 o 
  -2   7  17      873.20      542.49    195.65 o 
  -1   7  17      150.16       57.38    160.13 o 
   0   7  17      970.73     1012.99    115.53 o 
   1   7  17      338.59      669.12    136.53 o 
   2   7  17      829.93      749.29    200.77 o 
   3   7  17      734.17      636.14    121.81 o 
   4   7  17       84.21      283.42     97.56 o 
   5   7  17       19.55        4.19    120.36 o 
   6   7  17      217.43      299.01    147.99 o 
   7   7  17      191.40      378.91    162.44 o 
   8   7  17       53.74      235.42    142.29 o 
   9   7  17      123.74      153.53    184.41 o 
  10   7  17      361.88      499.83    218.77 o 
  -3   8  17      219.68      248.94    436.11 o 
  -2   8  17      728.32      534.11    189.73 o 
  -1   8  17      577.70      466.60    150.95 o 
   0   8  17       10.35      195.08    185.39 o 
   1   8  17     1498.25     1605.71    191.53 o 
   2   8  17      366.78      260.82    141.66 o 
   3   8  17      218.63      344.63    179.46 o 
   4   8  17        0.00      106.86    262.20 o 
   5   8  17      256.87       29.86    152.03 o 
   6   8  17      123.47      167.46    107.82 o 
   7   8  17      173.46       63.64    192.66 o 
   8   8  17      313.06      621.94    200.52 o 
   9   8  17      340.23      245.42    329.76 o 
  10   8  17       23.24     -228.33    251.68 o 
  -1   9  17      206.56      193.11    222.78 o 
   0   9  17      967.90      934.46    194.65 o 
   1   9  17       43.22      146.89    310.24 o 
   2   9  17     1563.70     1412.53    190.20 o 
   3   9  17      149.61      304.82    287.59 o 
   4   9  17      388.52      468.20    206.19 o 
   5   9  17      171.86       71.20    201.79 o 
   6   9  17      299.57      185.65    188.52 o 
   7   9  17        6.27       94.36    157.92 o 
   8   9  17        2.43        8.45    169.94 o 
   9   9  17       15.18      231.18    216.11 o 
   1  10  17      566.22      297.61    327.85 o 
   2  10  17        3.31      325.23    290.15 o 
   3  10  17     1199.19     1003.28    391.87 o 
   4  10  17      172.64     -103.61    213.53 o 
   5  10  17     1276.57      463.29    346.86 o 
   6  10  17      115.68        5.49    328.68 o 
   7  10  17      568.10      156.24    287.85 o 
   8  10  17      239.62      410.02    306.67 o 
  -5 -10  18       17.68      116.68    239.11 o 
  -4 -10  18      749.60      833.24    414.23 o 
  -3 -10  18        2.02      442.04    286.83 o 
  -2 -10  18      149.60      712.35    409.95 o 
  -7  -9  18      558.09      808.38    168.11 o 
  -6  -9  18       75.76      220.37    207.53 o 
  -5  -9  18     2513.13     2543.40    231.82 o 
  -4  -9  18      762.80      820.85    287.27 o 
  -3  -9  18     1836.87     1788.12    232.85 o 
  -2  -9  18      405.93      398.47    293.33 o 
  -1  -9  18     1004.00     1464.31    369.32 o 
   0  -9  18       81.73     -224.75    342.59 o 
  -8  -8  18     1626.64     1582.47    298.15 o 
  -7  -8  18       16.68      236.52    201.63 o 
  -6  -8  18     1197.08     1213.45    226.89 o 
  -5  -8  18      166.16      380.05    185.02 o 
  -4  -8  18      963.95      833.84    179.54 o 
  -3  -8  18        0.22      -58.33    362.65 o 
  -2  -8  18      198.96       79.12    172.33 o 
  -1  -8  18        5.37       28.37    108.87 o 
   2  -8  18      675.03     1188.40    342.55 o 
   3  -8  18       18.95      133.60    234.31 o 
  -9  -7  18      172.48      104.05    218.95 o 
  -8  -7  18        0.59      -59.82    174.40 o 
  -7  -7  18      589.47      972.97    260.96 o 
  -6  -7  18       51.33       81.99    137.19 o 
  -5  -7  18     1356.20     1410.80    161.45 o 
  -4  -7  18      392.27      480.98    141.21 o 
  -3  -7  18     1715.91     1555.27    182.68 o 
  -2  -7  18      617.96      885.70    186.09 o 
  -1  -7  18     2357.91     2659.42    465.27 o 
   0  -7  18      109.75      273.18    183.16 o 
   1  -7  18     4185.41     4101.79    327.11 o 
   2  -7  18       50.30      106.21    136.91 o 
   3  -7  18     1679.16     1662.61    414.68 o 
   4  -7  18      611.12      857.84    276.46 o 
  -9  -6  18       69.67       19.52    235.03 o 
  -8  -6  18     1321.84     1501.06    257.16 o 
  -7  -6  18       94.19      228.12    142.81 o 
  -6  -6  18     1555.29     1659.10    193.83 o 
  -5  -6  18      458.52      367.54    133.27 o 
  -4  -6  18     2086.66     2070.03    165.54 o 
  -3  -6  18     1021.12     1140.55    155.00 o 
  -2  -6  18     2006.07     2146.94    248.84 o 
  -1  -6  18     1834.61     1505.90    145.00 o 
   0  -6  18      253.12      217.23    122.11 o 
   1  -6  18     1442.35     1681.82    153.57 o 
   2  -6  18      266.42      211.43    124.73 o 
   3  -6  18      272.01      251.90    169.14 o 
   4  -6  18      305.73      507.50    184.69 o 
   5  -6  18       36.23     -209.06    273.56 o 
  -9  -5  18      812.52      535.38    248.61 o 
  -8  -5  18      349.81      222.06    131.30 o 
  -7  -5  18      615.96      515.99    134.09 o 
  -6  -5  18      107.19      239.96    117.72 o 
  -5  -5  18     1043.07     1197.76    170.14 o 
  -4  -5  18      119.10      147.77    219.17 o 
  -3  -5  18     3547.18     3500.92    555.19 o 
  -2  -5  18       26.81      -14.78    104.43 o 
  -1  -5  18     3482.43     3140.02    418.25 o 
   0  -5  18       71.80      304.88    148.96 o 
   1  -5  18     1982.67     1978.78    241.31 o 
   2  -5  18       99.24      189.96     96.00 o 
   3  -5  18     2799.33     2720.05    362.01 o 
   4  -5  18      429.30      485.23    138.46 o 
   5  -5  18     2206.59     2156.95    302.78 o 
   6  -5  18      206.36      278.41    306.22 o 
  -9  -4  18       74.10      154.64    229.47 o 
  -8  -4  18      445.82      471.09    147.80 o 
  -7  -4  18      858.89      730.15    143.61 o 
  -6  -4  18      971.21      825.86    143.22 o 
  -5  -4  18      894.40      860.99    128.94 o 
  -4  -4  18     3217.54     3294.15    169.53 o 
  -3  -4  18      113.27       49.33    101.62 o 
  -2  -4  18     3196.33     3136.40    314.61 o 
  -1  -4  18     1327.97     1172.54    166.39 o 
   0  -4  18     1319.49     1372.00    184.37 o 
   1  -4  18     3237.54     3081.59    486.25 o 
   2  -4  18      624.30      753.11    180.48 o 
   3  -4  18     1417.18     1421.71    136.81 o 
   4  -4  18     1656.39     1653.66    337.35 o 
   5  -4  18      411.33      402.19    162.29 o 
   6  -4  18      632.97      944.45    159.05 o 
   7  -4  18       33.07      427.88    185.07 o 
  -9  -3  18     1209.88      999.49    198.45 o 
  -8  -3  18      443.46      635.24    223.25 o 
  -7  -3  18      832.98      712.37    113.78 o 
  -6  -3  18       66.85      -17.07     91.37 o 
  -5  -3  18     1298.84     1263.74    119.30 o 
  -4  -3  18      297.83      302.20     58.74 o 
  -3  -3  18     8624.59    10117.99    317.34 o 
  -2  -3  18      127.96      297.72     65.33 o 
  -1  -3  18     3179.46     3259.29    139.25 o 
   0  -3  18       58.15      104.63    133.59 o 
   1  -3  18     3159.05     2867.36    403.45 o 
   2  -3  18      640.19      762.89    188.04 o 
   3  -3  18     3990.61     3379.69    491.70 o 
   4  -3  18      662.09      675.17    269.60 o 
   5  -3  18     1830.96     1437.97    164.47 o 
   6  -3  18      628.50      507.73    133.16 o 
   7  -3  18     1421.56     1415.97    231.13 o 
   8  -3  18      156.27       99.59    148.96 o 
  -9  -2  18       23.07     -320.45    320.45 o 
  -8  -2  18      243.08      142.40    139.36 o 
  -7  -2  18       39.41       31.60    279.43 o 
  -6  -2  18      363.45      167.11     77.10 o 
  -5  -2  18      463.32      444.98     89.83 o 
  -4  -2  18     1534.62     1649.19    114.26 o 
  -3  -2  18     1223.87     1252.55     83.34 o 
  -2  -2  18     6590.44     8014.84    359.13 o 
  -1  -2  18      122.25      186.30     59.99 o 
   0  -2  18     1953.26     1921.80    194.64 o 
   1  -2  18      679.25      806.76    206.60 o 
   2  -2  18     2019.20     1392.46    331.52 o 
   3  -2  18       10.51      230.68    137.07 o 
   4  -2  18     3540.01     3132.07    278.83 o 
   5  -2  18       53.22      127.54     93.15 o 
   6  -2  18     1075.88     1149.03    113.36 o 
   7  -2  18        0.47       60.23    109.51 o 
   8  -2  18      227.99       87.46    178.58 o 
  -9  -1  18      284.31      491.17    192.37 o 
  -8  -1  18      282.89      199.36    240.19 o 
  -7  -1  18     2748.04     2877.09    195.67 o 
  -6  -1  18        2.07      481.18    258.12 o 
  -5  -1  18     3311.77     3078.31    219.83 o 
  -4  -1  18      186.80      172.06     65.99 o 
  -3  -1  18     1126.57     1290.34    115.54 o 
  -2  -1  18      275.45      231.66     63.82 o 
  -1  -1  18     5977.86     7800.07    357.39 o 
   0  -1  18      134.30      246.89    127.59 o 
   1  -1  18     5349.09     6075.96    245.37 o 
   2  -1  18      664.51      492.15    122.62 o 
   3  -1  18     1581.43     1060.80     85.04 o 
   4  -1  18       79.20      436.21    124.24 o 
   5  -1  18     1860.34     2048.97    223.77 o 
   6  -1  18     1140.03     1201.28    113.92 o 
   7  -1  18     1655.99     1722.82    180.09 o 
   8  -1  18      530.61      510.73    160.15 o 
   9  -1  18     1984.07     1837.06    206.12 o 
  -9   0  18        0.87     -183.59    183.59 o 
  -8   0  18      150.58      288.79    260.29 o 
  -7   0  18        1.34       11.11    230.50 o 
  -6   0  18       47.09        8.57     87.39 o 
  -5   0  18      462.59      733.02    133.98 o 
  -4   0  18      642.24      477.55     73.72 o 
  -3   0  18      199.34      104.38     44.25 o 
  -2   0  18     1959.32     2283.80    240.70 o 
  -1   0  18       71.37       74.53     45.13 o 
   0   0  18     9466.75    12619.25   1219.05 o 
   1   0  18      536.80      844.11     96.20 o 
   2   0  18     5022.86     5229.44    803.35 o 
   3   0  18        1.33      -34.44     57.76 o 
   4   0  18      700.90      606.34    102.07 o 
   5   0  18      507.65      800.04    147.25 o 
   6   0  18     2248.90     2475.86    170.46 o 
   7   0  18       13.59       63.51     99.89 o 
   8   0  18      504.16      518.60    182.12 o 
   9   0  18        0.25      -81.30    156.96 o 
  10   0  18        1.71      -74.44    191.68 o 
  -8   1  18       16.80      111.10    223.80 o 
  -7   1  18     2308.33     2498.37    297.19 o 
  -6   1  18       18.13      256.38    153.28 o 
  -5   1  18     3604.69     3842.17    222.19 o 
  -4   1  18      667.98     1056.46    122.61 o 
  -3   1  18     4788.75     4591.51    385.10 o 
  -2   1  18       14.85        0.95     34.47 o 
  -1   1  18     3961.00     4505.17    502.31 o 
   0   1  18      306.21      489.17     63.34 o 
   1   1  18     1956.45     2474.95    210.72 o 
   2   1  18      346.89      238.79     98.88 o 
   3   1  18     2920.55     2755.85    441.44 o 
   4   1  18       79.29        9.10     88.98 o 
   5   1  18     1772.16     1599.29    219.30 o 
   6   1  18      829.05      888.61    114.97 o 
   7   1  18     2207.51     2315.47    173.36 o 
   8   1  18      290.81      353.81    139.14 o 
   9   1  18     1591.97     1718.47    275.92 o 
  10   1  18       32.93     -171.75    171.75 o 
  -8   2  18      325.87       60.35    271.96 o 
  -7   2  18       20.30     -297.61    297.61 o 
  -6   2  18      139.04      139.72    146.74 o 
  -5   2  18      115.14      145.48    126.57 o 
  -4   2  18      572.93      535.34     91.01 o 
  -3   2  18       61.94      186.29     95.57 o 
  -2   2  18     1614.39     1348.54    131.18 o 
  -1   2  18      207.02      208.84     59.19 o 
   0   2  18     5948.09     6554.55    339.84 o 
   1   2  18      223.15      353.44    100.13 o 
   2   2  18     3261.41     3278.68    250.78 o 
   3   2  18      393.55      327.02     76.40 o 
   4   2  18     2432.49     2740.74    169.81 o 
   5   2  18      355.60      445.95    150.59 o 
   6   2  18     3911.52     3285.43    195.76 o 
   7   2  18       52.83       39.11    144.15 o 
   8   2  18      288.51      183.43    149.63 o 
   9   2  18        2.26       -1.31    198.42 o 
  10   2  18        4.14     -137.06    303.35 o 
  -7   3  18      437.90      327.78    259.84 o 
  -6   3  18        0.05      -66.92    287.40 o 
  -5   3  18     3539.28     3552.94    386.16 o 
  -4   3  18      187.96      102.70    106.44 o 
  -3   3  18     4671.75     4215.10    818.25 o 
  -2   3  18       60.67      737.35    127.23 o 
  -1   3  18     1720.37     1722.04    123.59 o 
   0   3  18       43.92      -69.05     69.05 o 
   1   3  18     2758.70     2823.36    225.33 o 
   2   3  18      257.90      248.55     97.48 o 
   3   3  18      307.23      401.68     75.42 o 
   4   3  18     1064.02     1320.67    122.46 o 
   5   3  18     2341.21     2357.81    156.04 o 
   6   3  18      753.16      718.20    129.32 o 
   7   3  18     3253.93     3126.61    209.58 o 
   8   3  18      229.94       55.38    149.79 o 
   9   3  18      864.42      914.34    176.36 o 
  10   3  18        3.55      243.06    212.07 o 
  -6   4  18      329.45       44.91    350.05 o 
  -5   4  18      112.31      281.21    265.97 o 
  -4   4  18     1288.68     1130.85    175.89 o 
  -3   4  18      676.08      547.47    168.11 o 
  -2   4  18     4736.60     4680.57    216.05 o 
  -1   4  18      531.58      855.31    105.64 o 
   0   4  18      431.85      327.25     74.17 o 
   1   4  18      627.90      526.35    100.38 o 
   2   4  18     3267.53     3317.27    238.66 o 
   3   4  18     2648.61     2433.38    253.40 o 
   4   4  18     3508.78     3559.64    296.33 o 
   5   4  18      892.25      875.00    124.31 o 
   6   4  18      713.18      820.77    216.11 o 
   7   4  18      312.68      281.82    155.14 o 
   8   4  18     1899.34     1802.30    211.71 o 
   9   4  18       15.30     -190.37    190.37 o 
  10   4  18      255.80      517.83    352.86 o 
  -6   5  18      309.54      323.38    378.18 o 
  -5   5  18      459.32      515.28    267.11 o 
  -4   5  18       48.79      -73.60    158.40 o 
  -3   5  18     3142.50     2654.08    517.67 o 
  -2   5  18      569.47      785.07    137.65 o 
  -1   5  18     2706.22     2614.59    256.94 o 
   0   5  18     1368.08     1624.79    127.99 o 
   1   5  18     1367.51     1515.92    138.31 o 
   2   5  18     1402.06     1134.03    103.62 o 
   3   5  18     1057.96     1510.63    202.87 o 
   4   5  18       33.14      177.08    182.20 o 
   5   5  18        6.66      160.01     80.75 o 
   6   5  18     1369.67     1420.39    155.22 o 
   7   5  18      372.84      442.98    189.99 o 
   8   5  18        8.24      143.50    153.80 o 
   9   5  18      998.62     1106.33    241.21 o 
  10   5  18        3.25      426.48    271.39 o 
  -5   6  18       22.32      624.05    390.50 o 
  -4   6  18     1663.51     1654.04    506.76 o 
  -3   6  18       44.68     -109.97    224.21 o 
  -2   6  18     2244.15     1651.06    425.27 o 
  -1   6  18      786.24      390.26    126.22 o 
   0   6  18     3612.43     3191.89    389.35 o 
   1   6  18      782.39      773.79    125.44 o 
   2   6  18     2255.19     1727.34    303.32 o 
   3   6  18      679.48      695.85    129.07 o 
   4   6  18      827.90      916.18    174.29 o 
   5   6  18      939.43     1157.51    133.52 o 
   6   6  18     1428.94     1721.56    397.23 o 
   7   6  18      724.92      720.30    127.58 o 
   8   6  18     1824.60     1819.69    148.90 o 
   9   6  18      138.19      126.09    159.17 o 
  10   6  18      927.31      832.29    238.05 o 
  -4   7  18        0.78       -2.11    243.18 o 
  -3   7  18      643.76      158.61    218.21 o 
  -2   7  18       42.15     -131.76    204.96 o 
  -1   7  18     2323.30     2368.93    654.96 o 
   0   7  18      286.34      398.23    157.77 o 
   1   7  18     2154.56     1982.84    175.11 o 
   2   7  18      190.00      351.26    232.54 o 
   3   7  18     3613.53     3832.76    625.78 o 
   4   7  18       87.87      123.77    122.30 o 
   5   7  18      188.46      130.81    118.63 o 
   6   7  18       42.03      107.55    156.11 o 
   7   7  18      213.34      320.80     92.47 o 
   8   7  18      147.14      301.07    163.65 o 
   9   7  18     1182.26     1406.82    298.37 o 
  10   7  18        4.81      182.21    242.31 o 
  -2   8  18     2365.77     1920.34    181.52 o 
  -1   8  18      369.88     -154.42    179.38 o 
   0   8  18     1414.73     1306.26    242.04 o 
   1   8  18       62.49      -27.63    184.53 o 
   2   8  18      827.44      840.87    163.16 o 
   3   8  18      151.95      -97.86    250.59 o 
   4   8  18     1590.84     1284.22    261.31 o 
   5   8  18      118.90      249.37    142.46 o 
   6   8  18     1081.92     1244.28    327.85 o 
   7   8  18        6.40       18.20    136.21 o 
   8   8  18     1104.16     1403.68    575.63 o 
   9   8  18      329.43      150.82    184.93 o 
  10   8  18     1181.40     1504.50    285.32 o 
  -1   9  18      600.17      301.25    224.37 o 
   0   9  18      178.63      409.05    169.56 o 
   1   9  18      923.80      825.80    297.45 o 
   2   9  18      128.90      176.28    161.63 o 
   3   9  18      763.42      355.28    305.52 o 
   4   9  18       11.59       32.73    211.93 o 
   5   9  18     1809.65     2060.68    368.04 o 
   6   9  18       52.55      -72.34    310.05 o 
   7   9  18     1307.48     1075.48    306.92 o 
   8   9  18      128.73       14.87    149.00 o 
   9   9  18      396.94      500.23    220.46 o 
   1  10  18       46.32       13.46    351.01 o 
   2  10  18      337.59      469.73    350.24 o 
   3  10  18       69.42     -187.31    320.51 o 
  -6  -9  19      442.92      303.54    202.34 o 
  -5  -9  19        9.73     -109.60    320.89 o 
  -4  -9  19     1383.60     1078.59    189.73 o 
  -3  -9  19        1.62     -140.39    140.39 o 
  -2  -9  19      375.20      863.29    396.94 o 
  -1  -9  19      117.00     -255.18    255.18 o 
   0  -9  19      781.45      835.35    398.60 o 
  -8  -8  19       66.97      -69.96    170.84 o 
  -7  -8  19      884.46      893.36    196.51 o 
  -6  -8  19      158.02      198.22    207.40 o 
  -5  -8  19     1561.72     1781.07    213.22 o 
  -4  -8  19      124.76      148.63    227.24 o 
  -3  -8  19     1158.31     1056.60    196.79 o 
  -2  -8  19        1.01       91.44    159.80 o 
  -1  -8  19     1037.72     1069.64    188.41 o 
   0  -8  19      172.01       98.88    199.43 o 
   2  -8  19      105.85       66.38    166.59 o 
  -8  -7  19      206.04      184.05    153.78 o 
  -7  -7  19       10.64      -16.47    236.30 o 
  -6  -7  19      123.22       19.16    273.30 o 
  -5  -7  19       14.36       70.34    140.90 o 
  -4  -7  19       18.07      -12.47    161.11 o 
  -3  -7  19       96.70      308.64    126.35 o 
  -2  -7  19      807.45     1055.17    282.78 o 
  -1  -7  19      181.44      573.49    124.96 o 
   0  -7  19     1411.03     1248.68    237.00 o 
   1  -7  19       42.56      -49.46    229.09 o 
   2  -7  19      685.30      702.79    165.17 o 
   3  -7  19        1.14       -6.35    186.56 o 
   4  -7  19      575.90      627.14    264.98 o 
  -9  -6  19      750.15      425.58    167.65 o 
  -8  -6  19        0.89      -83.60    145.70 o 
  -7  -6  19      792.33     1103.67    220.56 o 
  -6  -6  19      488.83      532.02    150.43 o 
  -5  -6  19      778.04      929.38    156.47 o 
  -4  -6  19      329.76      366.18    128.65 o 
  -3  -6  19     1740.96     1693.63    168.24 o 
  -2  -6  19       25.47      243.33     99.87 o 
  -1  -6  19     2592.53     2121.63    253.59 o 
   0  -6  19       67.36     -115.85    173.02 o 
   1  -6  19     2516.58     2133.88    214.58 o 
   2  -6  19      653.83      435.23    109.82 o 
   3  -6  19      645.47      423.26    140.43 o 
   4  -6  19       39.62      156.36    203.00 o 
   5  -6  19      108.00      608.42    308.52 o 
  -9  -5  19       12.94      -44.59    229.47 o 
  -8  -5  19      454.79      608.76    134.11 o 
  -7  -5  19        0.17       57.73    205.81 o 
  -6  -5  19      235.81      375.96    125.02 o 
  -5  -5  19       47.76     -133.05    133.05 o 
  -4  -5  19      268.70      323.90    145.90 o 
  -3  -5  19      408.73      470.05    113.45 o 
  -2  -5  19      145.59       53.01    113.12 o 
  -1  -5  19     1124.99     1194.04    154.26 o 
   0  -5  19      432.65      476.24    164.02 o 
   1  -5  19      623.00     1310.47    150.48 o 
   2  -5  19     1343.56     1360.69    150.94 o 
   3  -5  19       42.99        1.11    163.18 o 
   4  -5  19      926.63      928.68    152.33 o 
   5  -5  19        0.33     -222.20    275.28 o 
   6  -5  19      308.12      746.16    320.89 o 
  -9  -4  19      665.38      703.93    253.21 o 
  -8  -4  19        7.11       24.41    137.52 o 
  -7  -4  19      127.44      203.02    119.72 o 
  -6  -4  19       15.57       -0.24    106.34 o 
  -5  -4  19      455.87      329.55    108.57 o 
  -4  -4  19      386.60      328.15     97.91 o 
  -3  -4  19     1594.77     2048.77    294.80 o 
  -2  -4  19       51.69       54.60    101.71 o 
  -1  -4  19     3698.50     4072.74    598.54 o 
   0  -4  19      173.84      251.87    142.71 o 
   1  -4  19     1163.11     1257.46    249.73 o 
   2  -4  19       80.55      212.97    117.94 o 
   3  -4  19     2130.01     2197.28    441.76 o 
   4  -4  19      407.97      402.19    140.10 o 
   5  -4  19     1402.05     1257.99    184.95 o 
   6  -4  19       20.35        0.94    149.10 o 
   7  -4  19       57.88      250.46    189.35 o 
  -9  -3  19      349.88      386.08    159.31 o 
  -8  -3  19     1223.69     1064.18    165.34 o 
  -7  -3  19       12.72      -18.97     80.38 o 
  -6  -3  19     1579.03     1378.89    116.82 o 
  -5  -3  19      222.61      118.13     84.78 o 
  -4  -3  19     2336.63     2228.80    124.14 o 
  -3  -3  19      135.29      197.27     65.29 o 
  -2  -3  19     1741.76     2287.43    154.41 o 
  -1  -3  19     1200.24     1212.93    184.53 o 
   0  -3  19       50.94      -74.45     94.74 o 
   1  -3  19      788.51      974.59    153.55 o 
   2  -3  19     1076.17      778.99    175.57 o 
   3  -3  19       78.23      845.43    164.40 o 
   4  -3  19     2642.12     3100.35    387.15 o 
   5  -3  19      105.06      628.22    147.98 o 
   6  -3  19     1184.62     1061.25    162.74 o 
   7  -3  19       17.80     -111.07    149.63 o 
   8  -3  19      371.76       47.08    289.19 o 
  -9  -2  19      279.27      343.54    300.99 o 
  -8  -2  19      280.99      463.33    180.48 o 
  -7  -2  19      708.15      594.30    155.37 o 
  -6  -2  19        0.40       42.00     69.76 o 
  -5  -2  19      628.24      734.66     99.70 o 
  -4  -2  19      277.17      267.52     75.83 o 
  -3  -2  19     2320.13     2506.97    113.80 o 
  -2  -2  19      535.19      646.22     65.69 o 
  -1  -2  19     1943.58     2248.41    103.85 o 
   0  -2  19        0.14       47.77     68.49 o 
   1  -2  19     5650.36     5558.08    219.95 o 
   2  -2  19       15.17        4.75     68.38 o 
   3  -2  19     4816.04     4061.60    321.60 o 
   4  -2  19        8.82      488.37    131.71 o 
   5  -2  19     1102.85     1128.40    104.18 o 
   6  -2  19      251.19      439.14    127.59 o 
   7  -2  19      896.84      761.97    200.72 o 
   8  -2  19        1.41       79.23    276.81 o 
  -9  -1  19      222.79      182.78    166.17 o 
  -8  -1  19      496.08      456.21    219.33 o 
  -7  -1  19        1.71      128.54    170.48 o 
  -6  -1  19     4317.30     4295.43    236.93 o 
  -5  -1  19       84.53      120.63     70.62 o 
  -4  -1  19     4644.32     4352.47    327.98 o 
  -3  -1  19     1357.04     1472.13     88.79 o 
  -2  -1  19     2888.45     3091.98    162.44 o 
  -1  -1  19       19.52       74.67     52.71 o 
   0  -1  19     4239.54     5188.74    582.01 o 
   1  -1  19      393.78      455.49     63.57 o 
   2  -1  19     1128.64     1104.57    202.87 o 
   3  -1  19      419.60      281.79     95.52 o 
   4  -1  19     1860.31     1384.06    127.30 o 
   5  -1  19      997.08     1400.90    123.44 o 
   6  -1  19     1132.80     1256.82    121.69 o 
   7  -1  19      224.83      305.66    414.07 o 
   8  -1  19     1391.95     1019.61    192.73 o 
   9  -1  19       11.13       28.37    160.20 o 
  -8   0  19      295.75      291.18    187.03 o 
  -7   0  19     1529.83     1619.32    176.08 o 
  -6   0  19      811.94      839.76    127.08 o 
  -5   0  19      891.05      583.03    121.94 o 
  -4   0  19      193.70      305.29    130.78 o 
  -3   0  19      832.42      867.46    106.65 o 
  -2   0  19       55.96       70.34     40.63 o 
  -1   0  19     5018.51     6006.89    283.74 o 
   0   0  19      160.27      255.07     71.74 o 
   1   0  19     4353.85     5346.05    249.48 o 
   2   0  19     1072.89      765.55    161.72 o 
   3   0  19     2606.06     2263.42    120.85 o 
   4   0  19      149.79       25.64     98.34 o 
   5   0  19     2768.32     2690.66    146.49 o 
   6   0  19      100.29      351.61    141.79 o 
   7   0  19     2702.62     2340.99    198.13 o 
   8   0  19       61.52      170.85    147.00 o 
   9   0  19     1365.95     1173.57    225.56 o 
  -8   1  19      498.71      857.10    310.18 o 
  -7   1  19      538.65      756.69    182.03 o 
  -6   1  19     1225.61     1255.54    229.47 o 
  -5   1  19      190.20      299.35    138.86 o 
  -4   1  19     3818.79     4511.53    197.11 o 
  -3   1  19       83.04       90.11     68.21 o 
  -2   1  19     4300.59     4402.60    202.01 o 
  -1   1  19       48.41       78.46     39.70 o 
   0   1  19     3799.50     4654.02    466.13 o 
   1   1  19       57.79       96.50     55.35 o 
   2   1  19     1724.09     1882.24    170.40 o 
   3   1  19       25.48       70.11    113.56 o 
   4   1  19      175.91      256.61     87.11 o 
   5   1  19     1557.11     1204.29    131.40 o 
   6   1  19      655.37      473.30    146.54 o 
   7   1  19     1198.78     1676.97    304.08 o 
   8   1  19     1763.01     1432.32    166.70 o 
   9   1  19      336.02      535.92    168.77 o 
  10   1  19      663.74      506.40    375.63 o 
  -7   2  19      443.31      391.52    250.08 o 
  -6   2  19        1.50     -179.05    179.05 o 
  -5   2  19     3203.21     3238.86    252.09 o 
  -4   2  19      980.94     1260.18    154.52 o 
  -3   2  19     1144.46     1016.76    153.04 o 
  -2   2  19      364.14      487.57    101.13 o 
  -1   2  19     1558.97     1448.29    141.46 o 
   0   2  19      763.70      822.75     91.74 o 
   1   2  19     1402.98     1605.69    186.86 o 
   2   2  19      145.67      315.28    118.53 o 
   3   2  19      687.38      665.40     86.79 o 
   4   2  19      698.12      747.71    117.82 o 
   5   2  19     1014.43     1093.12    125.87 o 
   6   2  19       31.08      -95.32     95.32 o 
   7   2  19      907.64      776.03    122.82 o 
   8   2  19       66.03      101.55    172.01 o 
   9   2  19     1712.75     1953.87    216.24 o 
  10   2  19        0.19     -151.25    299.97 o 
  -7   3  19      436.09      463.93    256.14 o 
  -6   3  19      293.35      427.18    326.25 o 
  -5   3  19      169.19      436.94    274.64 o 
  -4   3  19     2291.53     2373.62    178.86 o 
  -3   3  19       25.66      153.40     96.00 o 
  -2   3  19     5022.10     4891.08    854.49 o 
  -1   3  19     1763.49     1712.24    199.19 o 
   0   3  19     2450.53     2487.82    135.25 o 
   1   3  19       52.70      100.16    119.68 o 
   2   3  19     1182.45     1280.07    152.60 o 
   3   3  19        1.19      175.69    143.80 o 
   4   3  19     1263.43     1223.54    121.68 o 
   5   3  19       53.29      -62.78     95.50 o 
   6   3  19      432.86      425.21    102.17 o 
   7   3  19     1489.88     1600.35    235.89 o 
   8   3  19       18.12      -60.77    124.28 o 
   9   3  19     1006.18     1161.58    328.01 o 
  10   3  19      836.72      536.18    193.60 o 
  -6   4  19       27.74     -332.76    332.76 o 
  -5   4  19      543.54      520.13    297.29 o 
  -4   4  19        0.23      -25.92    175.21 o 
  -3   4  19     1399.96     1383.16    323.70 o 
  -2   4  19       35.54      385.89    137.69 o 
  -1   4  19      822.10     1068.99    107.09 o 
   0   4  19      792.12      882.41     98.78 o 
   1   4  19       45.64     -125.61    125.61 o 
   2   4  19     1798.58     1631.27    162.11 o 
   3   4  19      857.39      873.56    135.25 o 
   4   4  19        9.02      -46.42     66.18 o 
   5   4  19     1772.20     2547.66    184.04 o 
   6   4  19       23.48       41.22    106.09 o 
   7   4  19      320.67      206.89    163.48 o 
   8   4  19       28.91       36.48    128.51 o 
   9   4  19      426.29      631.90    193.98 o 
  10   4  19        5.53      199.90    258.72 o 
  -5   5  19      178.31      227.11    260.54 o 
  -4   5  19     1389.44     1240.81    404.34 o 
  -3   5  19      414.03      241.15    126.51 o 
  -2   5  19     2444.01     2327.30    712.12 o 
  -1   5  19      149.39      305.03    114.89 o 
   0   5  19     3266.71     3120.80    341.15 o 
   1   5  19     1305.35     1039.30    104.20 o 
   2   5  19     3278.06     2731.67    285.62 o 
   3   5  19       40.78       89.51    141.12 o 
   4   5  19     4325.49     5105.80    299.14 o 
   5   5  19      564.80      642.37    128.33 o 
   6   5  19      393.26      558.73    113.29 o 
   7   5  19       70.12        9.66    184.69 o 
   8   5  19      545.27      462.52    177.33 o 
   9   5  19      524.61      735.88    147.72 o 
  10   5  19      687.05      878.63    237.07 o 
  -4   6  19       39.77      -42.48    216.63 o 
  -3   6  19      737.97      880.33    186.93 o 
  -2   6  19       23.26        4.51    180.11 o 
  -1   6  19      430.68      537.11    131.84 o 
   0   6  19       81.40      263.36    141.61 o 
   1   6  19      346.55      431.41    100.60 o 
   2   6  19      141.62      202.77    120.35 o 
   3   6  19       73.40       99.89    167.31 o 
   4   6  19       13.85      -69.09    162.68 o 
   5   6  19      360.88      405.16    135.17 o 
   6   6  19       64.90      130.73    114.66 o 
   7   6  19     1384.14     1743.89    262.30 o 
   8   6  19      138.58       -0.51    186.36 o 
   9   6  19     1561.77     1810.12    271.29 o 
  10   6  19       79.60      -13.38    210.22 o 
  -3   7  19       39.03      312.48    243.60 o 
  -2   7  19     1867.02     1365.45    192.99 o 
  -1   7  19      112.39      121.36    168.15 o 
   0   7  19     3172.15     3061.51    339.08 o 
   1   7  19       76.29      147.57    135.30 o 
   2   7  19     1043.73      762.36    273.05 o 
   3   7  19      689.28      820.55    136.59 o 
   4   7  19     3032.50     2968.55    358.60 o 
   5   7  19       51.23      -64.67    101.74 o 
   6   7  19     3557.42     3876.05    422.52 o 
   7   7  19      134.05       73.38    175.42 o 
   8   7  19     1217.98     1253.79    208.07 o 
   9   7  19        3.28      -23.60    252.95 o 
  10   7  19     1304.34     1494.88    303.69 o 
  -2   8  19      283.08      252.21    223.62 o 
  -1   8  19     1373.89     1263.68    384.44 o 
   0   8  19        0.14      -19.55    177.07 o 
   1   8  19     1536.20     1143.01    171.98 o 
   2   8  19      151.62      173.48    263.00 o 
   3   8  19      132.89      115.34    247.02 o 
   4   8  19       11.38      117.00    189.99 o 
   5   8  19      497.77      446.15    137.55 o 
   6   8  19       34.89       -1.91    163.94 o 
   7   8  19      518.87      335.90    222.65 o 
   8   8  19       16.55      136.47    197.48 o 
   9   8  19      637.51      677.85    248.29 o 
  -1   9  19       14.79      425.27    355.66 o 
   0   9  19     1432.92     1422.27    262.33 o 
   1   9  19      101.46      155.14    172.45 o 
   2   9  19     1986.57     1990.81    389.28 o 
   3   9  19       92.06     -117.38    212.25 o 
   4   9  19      486.86      279.94    214.29 o 
   5   9  19       72.60      153.88    318.66 o 
   6   9  19     2695.04     2505.72    368.17 o 
   7   9  19        3.33      159.49    282.36 o 
   8   9  19     1479.99     1698.45    408.93 o 
   9   9  19       31.43      263.03    175.54 o 
   2  10  19        0.38      -45.36    311.01 o 
   3  10  19      674.10      593.05    359.17 o 
  -6  -9  20       17.82      -12.18    255.63 o 
  -5  -9  20     1117.66     1158.57    241.23 o 
  -4  -9  20        7.04     -219.88    219.88 o 
  -3  -9  20     1211.16      947.65    277.74 o 
  -2  -9  20       14.16       93.21    341.82 o 
  -1  -9  20      551.27      767.47    321.92 o 
   0  -9  20       99.95      -29.09    264.31 o 
  -7  -8  20      103.51       79.70    196.62 o 
  -6  -8  20     1034.71     1060.80    198.65 o 
  -5  -8  20      328.46      138.65    149.13 o 
  -4  -8  20      766.39      842.34    202.97 o 
  -3  -8  20        4.25      186.41    137.53 o 
  -2  -8  20      749.63      931.62    419.20 o 
  -1  -8  20       75.08       85.73    342.78 o 
   0  -8  20      343.73      457.23    262.07 o 
   2  -8  20      325.60      575.70    302.90 o 
  -8  -7  20      191.47      129.74    197.59 o 
  -7  -7  20      530.17      574.33    205.12 o 
  -6  -7  20       11.74     -103.10    161.09 o 
  -5  -7  20      157.56      302.54    230.43 o 
  -4  -7  20     1851.16     1629.64    200.24 o 
  -3  -7  20      414.01      550.29    172.86 o 
  -2  -7  20      272.95      306.41    197.42 o 
  -1  -7  20      921.61     1044.57    164.51 o 
   0  -7  20      228.16      414.99    150.11 o 
   1  -7  20     1834.31     1830.06    304.98 o 
   2  -7  20       86.05     -109.35    199.04 o 
   3  -7  20     1016.04      883.43    228.65 o 
  -8  -6  20     1207.87      992.07    209.95 o 
  -7  -6  20        9.76       45.62    198.69 o 
  -6  -6  20      665.07      803.09    167.01 o 
  -5  -6  20      342.50      269.07    123.92 o 
  -4  -6  20      681.42      838.03    162.92 o 
  -3  -6  20       72.54      104.43    116.13 o 
  -2  -6  20     1933.46     1698.63    180.36 o 
  -1  -6  20      194.86      737.38    166.13 o 
   0  -6  20     1211.94     1303.93    238.34 o 
   1  -6  20      255.83      324.85    168.42 o 
   2  -6  20      311.76      280.07    145.67 o 
   3  -6  20       35.58       71.37    121.70 o 
   4  -6  20      246.46       84.53    216.97 o 
   5  -6  20       24.46      170.97    323.13 o 
  -9  -5  20     1182.37     1053.91    238.60 o 
  -8  -5  20      175.39      230.42    145.92 o 
  -7  -5  20     1303.87     1189.96    168.19 o 
  -6  -5  20      187.21      263.47    134.56 o 
  -5  -5  20        3.18      -65.55    146.07 o 
  -4  -5  20     1199.46     1310.93    170.21 o 
  -3  -5  20      172.97       43.11     99.46 o 
  -2  -5  20     2498.25     2336.29    330.34 o 
  -1  -5  20     1720.66     1535.44    159.27 o 
   0  -5  20      151.53      509.41    152.54 o 
   1  -5  20      692.40      749.68    148.97 o 
   2  -5  20        3.65      431.29    208.33 o 
   3  -5  20     1835.84     1381.66    176.55 o 
   4  -5  20        9.37      -37.45    104.83 o 
   5  -5  20     1261.74     1449.51    324.34 o 
   6  -5  20       23.76      298.63    306.80 o 
  -9  -4  20       76.00      186.03    262.14 o 
  -8  -4  20      831.92      888.95    176.82 o 
  -7  -4  20      202.74      242.80    114.01 o 
  -6  -4  20     2867.85     2445.05    249.76 o 
  -5  -4  20       10.16      132.29    126.09 o 
  -4  -4  20     2182.17     2732.57    227.43 o 
  -3  -4  20      720.10      789.26    221.15 o 
  -2  -4  20     1406.65     1557.76    386.57 o 
  -1  -4  20     1434.60     1358.29    142.87 o 
   0  -4  20     2806.57     2557.84    195.34 o 
   1  -4  20     1293.60     1566.96    218.88 o 
   2  -4  20      747.35      874.43    137.41 o 
   3  -4  20     1542.88     1447.47    258.95 o 
   4  -4  20      955.32      921.46    175.06 o 
   5  -4  20       19.70      117.11    265.49 o 
   6  -4  20     1016.35     1041.90    443.89 o 
   7  -4  20        7.63      370.21    283.38 o 
  -9  -3  20     1493.69      610.02    296.84 o 
  -8  -3  20      207.03      360.26    140.53 o 
  -7  -3  20      901.07      743.19    123.13 o 
  -6  -3  20       18.82      -87.67     87.67 o 
  -5  -3  20     1248.99     1365.42    107.45 o 
  -4  -3  20      764.16      875.78    135.88 o 
  -3  -3  20      469.69      462.14     86.81 o 
  -2  -3  20      704.04      600.91    107.50 o 
  -1  -3  20        7.89       48.20    174.16 o 
   0  -3  20       94.43      127.91    145.01 o 
   1  -3  20      456.51      423.67    107.11 o 
   2  -3  20     1241.13     1386.91    180.54 o 
   3  -3  20     1716.19     1503.99    192.22 o 
   4  -3  20      624.91      646.49    153.41 o 
   5  -3  20     2096.98     2023.43    152.98 o 
   6  -3  20       15.99     -109.34    154.72 o 
   7  -3  20      762.84      958.85    198.81 o 
  -9  -2  20       56.80       33.55    175.48 o 
  -8  -2  20      617.20      536.19    183.11 o 
  -7  -2  20      173.76      482.81    142.35 o 
  -6  -2  20     2641.00     2223.82    280.68 o 
  -5  -2  20       11.23       79.63     90.54 o 
  -4  -2  20     2573.90     2569.06    140.72 o 
  -3  -2  20        0.81       78.60     58.60 o 
  -2  -2  20     1696.02     2334.82    152.64 o 
  -1  -2  20     1184.94     1424.66     81.88 o 
   0  -2  20      570.67      706.15    156.46 o 
   1  -2  20     1965.08     1806.61    127.59 o 
   2  -2  20     2440.08     2200.97    201.34 o 
   3  -2  20     2182.44     2120.13    185.12 o 
   4  -2  20     2093.57     1713.96    125.47 o 
   5  -2  20     1130.44     1319.91    184.18 o 
   6  -2  20     1405.58     1243.82    219.20 o 
   7  -2  20        2.49       12.89    250.59 o 
   8  -2  20     1288.93     1165.56    357.45 o 
  -8  -1  20      429.98      270.61    217.21 o 
  -7  -1  20     1663.89     1587.87    212.58 o 
  -6  -1  20      420.20     1101.35    167.08 o 
  -5  -1  20     3402.19     3588.89    191.18 o 
  -4  -1  20      694.99      595.89    137.90 o 
  -3  -1  20      829.80      793.26     87.43 o 
  -2  -1  20      804.67      910.69    119.83 o 
  -1  -1  20     1205.75     1383.75     84.32 o 
   0  -1  20        7.10      173.41     59.11 o 
   1  -1  20     1107.81     1230.87    112.39 o 
   2  -1  20       70.20       42.42     96.33 o 
   3  -1  20      116.33      330.20     92.35 o 
   4  -1  20     2081.09     1705.09    124.98 o 
   5  -1  20      327.85      251.96    132.98 o 
   6  -1  20      148.66     -121.76    159.97 o 
   7  -1  20      777.96      841.48    154.85 o 
   8  -1  20       17.93      101.90    144.13 o 
   9  -1  20      554.82      420.57    244.90 o 
  -8   0  20      706.41      912.68    231.75 o 
  -7   0  20        5.19      154.67    152.42 o 
  -6   0  20      815.65      679.81    142.70 o 
  -5   0  20      198.13      902.01    160.57 o 
  -4   0  20     3679.72     3026.16    521.66 o 
  -3   0  20     1196.74     1215.24    118.16 o 
  -2   0  20      145.83      221.48     50.22 o 
  -1   0  20     1133.81     1160.94     81.58 o 
   0   0  20     2065.76     2822.05    213.33 o 
   1   0  20      355.70      362.28     77.12 o 
   2   0  20     3970.61     4176.29    273.11 o 
   3   0  20     1608.06     1230.55    200.03 o 
   4   0  20       91.10      165.04     93.35 o 
   5   0  20     1592.67     1458.32    153.26 o 
   6   0  20     2143.97     2128.27    172.11 o 
   7   0  20       62.94      366.03    137.54 o 
   8   0  20     2284.55     2285.42    202.03 o 
   9   0  20       37.09      189.59    188.65 o 
  -8   1  20       19.31      188.07    251.10 o 
  -7   1  20      497.30      438.24    214.70 o 
  -6   1  20      152.54      293.80    161.32 o 
  -5   1  20      832.50      948.16    162.23 o 
  -4   1  20      680.25      677.59    118.11 o 
  -3   1  20     2646.48     2535.58    185.55 o 
  -2   1  20      980.47      673.30     81.96 o 
  -1   1  20     2301.28     2239.57    270.59 o 
   0   1  20        0.01       47.74     45.62 o 
   1   1  20     2087.83     2499.85    207.78 o 
   2   1  20      272.41      312.60    109.79 o 
   3   1  20      693.40      862.45    109.56 o 
   4   1  20       98.08       52.18     77.45 o 
   5   1  20       56.32       53.99    130.40 o 
   6   1  20        6.48      -27.02    108.28 o 
   7   1  20      513.12      401.26    172.98 o 
   8   1  20       63.40      344.10    196.97 o 
   9   1  20      314.61      206.64    186.27 o 
  -7   2  20      123.03      107.50    236.05 o 
  -6   2  20      911.28      950.34    265.36 o 
  -5   2  20      135.97      179.49    179.75 o 
  -4   2  20      794.60     1221.25    133.41 o 
  -3   2  20     2798.26     2916.88    297.96 o 
  -2   2  20     1700.89     1394.15    109.50 o 
  -1   2  20     1687.12     1570.09     99.90 o 
   0   2  20     3128.42     3515.65    225.65 o 
   1   2  20     1016.78     1083.58    156.56 o 
   2   2  20     4744.64     5237.28    327.72 o 
   3   2  20       47.08      109.28     67.45 o 
   4   2  20     4879.80     5029.97    321.95 o 
   5   2  20     1402.06     1398.36    119.54 o 
   6   2  20     2179.58     1884.28    175.35 o 
   7   2  20      606.26      720.82    177.45 o 
   8   2  20     1291.64     1340.43    168.07 o 
   9   2  20        6.16      108.18    219.47 o 
  10   2  20      778.94      550.43    189.59 o 
  -7   3  20      260.00      932.89    450.34 o 
  -6   3  20       89.79     -125.93    203.25 o 
  -5   3  20      721.06      167.66    290.02 o 
  -4   3  20     1826.54     1885.62    161.87 o 
  -3   3  20     1241.41     1170.35    172.93 o 
  -2   3  20     1901.40     2108.28    133.94 o 
  -1   3  20        6.54      -15.24     62.17 o 
   0   3  20        0.01       64.47     63.85 o 
   1   3  20      891.47      828.20    158.66 o 
   2   3  20      144.75      129.57    146.41 o 
   3   3  20      185.82      203.45    105.97 o 
   4   3  20       61.10      284.60     78.57 o 
   5   3  20      123.19      264.34    110.31 o 
   6   3  20      551.10      572.27    130.24 o 
   7   3  20      856.87      651.34    153.62 o 
   8   3  20      140.34       77.29    147.71 o 
   9   3  20      190.88      207.29    193.80 o 
  10   3  20        1.35      470.78    186.12 o 
  -6   4  20     1290.96     2050.66    309.03 o 
  -5   4  20       49.46      328.93    294.61 o 
  -4   4  20     1467.15     1755.93    317.90 o 
  -3   4  20      194.03      169.32    253.46 o 
  -2   4  20     1406.18     1446.33    186.65 o 
  -1   4  20      563.65      679.49    106.76 o 
   0   4  20       43.93       -2.08     75.54 o 
   1   4  20      677.34      625.42    205.81 o 
   2   4  20     6660.42     6375.47    449.19 o 
   3   4  20     1025.46      922.17    173.84 o 
   4   4  20    10108.03    10516.30    507.15 o 
   5   4  20      131.12      135.27    132.28 o 
   6   4  20     3120.72     2973.30    381.41 o 
   7   4  20      138.25      383.70    134.85 o 
   8   4  20     1605.48     1757.58    232.48 o 
   9   4  20       47.28      205.21    237.85 o 
  10   4  20     1294.10     1826.01    441.95 o 
  -5   5  20      642.18      863.67    435.92 o 
  -4   5  20       97.12      104.05    213.21 o 
  -3   5  20      674.60      858.10    176.06 o 
  -2   5  20     1484.60     1331.63    366.96 o 
  -1   5  20      673.56      605.23    160.83 o 
   0   5  20     1248.40     1238.56    120.98 o 
   1   5  20       28.27       73.06     87.01 o 
   2   5  20       23.05      104.77    116.50 o 
   3   5  20      626.13      905.78    269.60 o 
   4   5  20      181.18       37.89    164.53 o 
   5   5  20      250.57      305.70    105.91 o 
   6   5  20      370.76      144.22    361.41 o 
   7   5  20       44.27      196.58    178.00 o 
   8   5  20      274.72      425.12    184.58 o 
   9   5  20     1075.59     1201.32    204.22 o 
  10   5  20       58.73      129.31    256.17 o 
  -4   6  20     1318.54     1235.70    458.92 o 
  -3   6  20      504.67      480.48    212.69 o 
  -2   6  20     1753.65     1746.92    473.97 o 
  -1   6  20       11.41       77.96    167.08 o 
   0   6  20     1170.59     1089.50    324.60 o 
   1   6  20        9.46       21.73    116.63 o 
   2   6  20     1584.05     1352.79    158.51 o 
   3   6  20        9.31      -18.63    115.99 o 
   4   6  20     2701.73     3032.49    240.64 o 
   5   6  20      222.78       70.81    129.31 o 
   6   6  20     2649.67     3155.85    196.91 o 
   7   6  20       13.27      212.77    143.02 o 
   8   6  20     1833.08     2181.22    210.21 o 
   9   6  20        9.33       -7.98    224.61 o 
  10   6  20      710.53      892.62    281.79 o 
  -3   7  20      692.68      377.51    222.22 o 
  -2   7  20       22.84     -146.71    217.93 o 
  -1   7  20      226.38       11.28    197.96 o 
   0   7  20      331.25      455.61    380.61 o 
   1   7  20      347.52      381.95    157.95 o 
   2   7  20        0.03       13.65    240.07 o 
   3   7  20      833.61      708.97    234.07 o 
   4   7  20      668.42      744.49    146.46 o 
   5   7  20      676.48      629.36    150.31 o 
   6   7  20       23.09      -27.50    113.98 o 
   7   7  20     1450.81     1937.91    296.33 o 
   8   7  20      156.55      280.49    218.47 o 
   9   7  20     1404.92     1300.36    221.33 o 
  10   7  20        2.94      -35.29    223.30 o 
  -2   8  20      966.19     1493.02    429.73 o 
  -1   8  20      142.50     -225.99    242.08 o 
   0   8  20     1516.85     1588.66    247.80 o 
   1   8  20       35.13      169.71    162.25 o 
   2   8  20      739.98      968.93    201.93 o 
   3   8  20        0.41      222.39    259.46 o 
   4   8  20     1269.35     1364.98    271.07 o 
   5   8  20       25.94      345.97    273.49 o 
   6   8  20     1000.21     1165.54    420.13 o 
   7   8  20      125.65       89.84    292.98 o 
   8   8  20      718.07      999.95    224.11 o 
   9   8  20       31.86      177.96    252.97 o 
   0   9  20        4.25      313.43    246.70 o 
   1   9  20       72.16     -226.92    227.75 o 
   2   9  20        0.18     -166.48    225.20 o 
   3   9  20       98.30       -2.68    230.18 o 
   4   9  20       25.73       97.54    321.21 o 
   5   9  20      739.69      224.50    341.31 o 
   6   9  20       12.57       31.00    350.24 o 
   8   9  20       19.88      365.74    353.49 o 
   2  10  20     1129.73      938.76    371.61 o 
   3  10  20        9.85     -137.10    250.14 o 
  -5  -9  21       54.80      209.95    189.76 o 
  -4  -9  21     1638.07     1738.64    478.02 o 
  -3  -9  21       40.08       -0.66    182.71 o 
  -2  -9  21      517.42      419.78    419.78 o 
  -1  -9  21       32.81      508.46    378.82 o 
  -7  -8  21      419.90      689.07    190.45 o 
  -6  -8  21        4.97      -14.33    221.66 o 
  -5  -8  21     1128.93     1358.94    265.97 o 
  -4  -8  21       50.66       33.07    139.89 o 
  -3  -8  21     2408.79     2317.36    235.86 o 
  -2  -8  21       29.57      280.64    207.78 o 
  -1  -8  21      867.61      595.18    193.08 o 
   0  -8  21        2.71      -13.78    432.79 o 
  -7  -7  21        5.73      207.69    211.52 o 
  -6  -7  21     1147.52     1315.09    173.49 o 
  -5  -7  21       94.26      161.63    165.06 o 
  -4  -7  21      557.14      297.33    329.00 o 
  -3  -7  21        3.87      244.00    182.68 o 
  -2  -7  21     2432.71     2098.03    220.94 o 
  -1  -7  21        1.97      264.71    176.44 o 
   0  -7  21     1386.03     1525.38    192.82 o 
   1  -7  21        0.03      -54.42    168.55 o 
   2  -7  21       96.74      136.20    408.68 o 
   3  -7  21       56.95        9.25    184.38 o 
  -8  -6  21      592.30      333.26    171.49 o 
  -7  -6  21      659.50      795.27    220.17 o 
  -6  -6  21      434.80      590.83    233.37 o 
  -5  -6  21      698.31     1053.38    153.01 o 
  -4  -6  21       19.36     -131.38    142.09 o 
  -3  -6  21     1764.88     1395.76    157.37 o 
  -2  -6  21       71.58      255.50    159.44 o 
  -1  -6  21     2972.14     2985.22    917.39 o 
   0  -6  21     1682.32     1392.80    218.95 o 
   1  -6  21     1149.52     1207.85    183.13 o 
   2  -6  21       13.46      331.01    186.91 o 
   3  -6  21      492.49      670.46    343.51 o 
   4  -6  21       32.12       14.12    221.44 o 
  -8  -5  21     2823.53     2185.58    329.19 o 
  -7  -5  21       47.81       86.71    212.63 o 
  -6  -5  21     2972.24     2598.11    245.20 o 
  -5  -5  21       11.73      192.05    135.67 o 
  -4  -5  21     1627.77     1925.90    160.74 o 
  -3  -5  21      140.40      111.28    180.13 o 
  -2  -5  21     3954.52     3853.64    838.31 o 
  -1  -5  21       60.00      278.87    151.61 o 
   0  -5  21     3185.95     2929.14    246.19 o 
   1  -5  21      239.86      315.60    175.31 o 
   2  -5  21     2147.11     2128.73    308.01 o 
   3  -5  21        0.82       52.08    124.61 o 
   4  -5  21     1223.64     1138.91    156.47 o 
   5  -5  21      135.17      -56.84    340.23 o 
  -8  -4  21       81.96      184.69    156.16 o 
  -7  -4  21      641.08      439.14    132.70 o 
  -6  -4  21     2073.66     1835.17    185.26 o 
  -5  -4  21     1462.59     1552.76    370.59 o 
  -4  -4  21     1388.52     1680.75    280.16 o 
  -3  -4  21     4419.98     5286.40    715.35 o 
  -2  -4  21      139.67      215.72     91.87 o 
  -1  -4  21     3775.98     3798.12    430.91 o 
   0  -4  21        9.23      116.30    186.60 o 
   1  -4  21      539.40      596.08    140.96 o 
   2  -4  21     1494.61     1397.70    171.25 o 
   3  -4  21      794.46     1102.97    219.20 o 
   4  -4  21      111.80      177.33    138.41 o 
   5  -4  21     1658.59     1863.35    312.92 o 
   6  -4  21        8.61     -151.16    151.16 o 
  -8  -3  21     2643.33     2536.66    270.50 o 
  -7  -3  21      244.77      211.27    176.78 o 
  -6  -3  21     7365.99     6107.59    883.03 o 
  -5  -3  21      138.94       85.02    121.30 o 
  -4  -3  21     7006.87     6757.88    308.27 o 
  -3  -3  21      207.01      277.56    181.24 o 
  -2  -3  21     3447.96     3619.16    197.95 o 
  -1  -3  21       49.02       -4.45    108.61 o 
   0  -3  21     5451.14     4818.65    279.94 o 
   1  -3  21       13.04      117.15    122.06 o 
   2  -3  21     2981.06     3253.20    424.98 o 
   3  -3  21      384.62      595.79    191.45 o 
   4  -3  21     1628.14     1750.38    257.16 o 
   5  -3  21       92.17      -21.78    160.96 o 
   6  -3  21     1486.44     1452.63    348.93 o 
   7  -3  21      137.13      207.47    279.75 o 
  -8  -2  21       10.10      121.00    158.20 o 
  -7  -2  21     1116.18      999.91    135.44 o 
  -6  -2  21      523.10      587.40    187.21 o 
  -5  -2  21     1520.95     1491.82    163.76 o 
  -4  -2  21      873.20      902.85    178.53 o 
  -3  -2  21     3377.02     3312.87    173.71 o 
  -2  -2  21      320.86      314.11     71.26 o 
  -1  -2  21     3697.06     4649.99    424.58 o 
   0  -2  21      409.25      485.72     67.38 o 
   1  -2  21     1717.19     1582.59    130.30 o 
   2  -2  21       64.64       24.78    102.65 o 
   3  -2  21     2382.65     2057.88    184.28 o 
   4  -2  21      269.89      199.37    102.93 o 
   5  -2  21     1296.13     1312.13    142.89 o 
   6  -2  21      136.16      170.87    192.09 o 
   7  -2  21     1875.02     1483.90    345.58 o 
   8  -2  21      136.02      -48.93    327.66 o 
  -8  -1  21      865.38      854.76    243.00 o 
  -7  -1  21       24.41      149.95    196.47 o 
  -6  -1  21     4292.71     4246.30    241.28 o 
  -5  -1  21      194.41      330.75    172.06 o 
  -4  -1  21     8002.94     8184.06    311.84 o 
  -3  -1  21      154.09      171.13     83.60 o 
  -2  -1  21     5664.99     6385.53    211.60 o 
  -1  -1  21      104.72      140.77     75.99 o 
   0  -1  21     5644.30     6070.16    215.23 o 
   1  -1  21       98.03      143.92    143.73 o 
   2  -1  21     7343.55     7796.09    298.96 o 
   3  -1  21        4.38      -67.67     87.34 o 
   4  -1  21     1669.27     1352.58    113.01 o 
   5  -1  21      189.92      149.94    170.65 o 
   6  -1  21      278.66      175.40    187.37 o 
   7  -1  21       54.80      192.07    168.36 o 
   8  -1  21      961.18      974.45    247.85 o 
  -8   0  21      170.41      -13.25    262.75 o 
  -7   0  21      191.43      229.19    147.12 o 
  -6   0  21      393.84      431.09    199.59 o 
  -5   0  21      744.47      840.47    138.56 o 
  -4   0  21      172.89      614.10    392.31 o 
  -3   0  21     1016.97     1067.56    136.06 o 
  -2   0  21      391.98      392.13     78.20 o 
  -1   0  21     2305.59     2899.71    179.69 o 
   0   0  21      207.57      191.80     60.08 o 
   1   0  21     1218.32     2149.82    199.12 o 
   2   0  21      203.86      253.06     80.77 o 
   3   0  21      260.18      288.33    110.81 o 
   4   0  21      361.93      328.51    119.04 o 
   5   0  21     1825.10     1466.89    150.65 o 
   6   0  21      263.65      284.53    148.77 o 
   7   0  21     3090.22     3067.31    248.87 o 
   8   0  21       88.53       59.46    204.84 o 
   9   0  21     1242.01     1075.88    328.87 o 
  -7   1  21        3.28      -20.33    245.71 o 
  -6   1  21     2177.79     2304.93    189.80 o 
  -5   1  21      106.27        2.83    152.57 o 
  -4   1  21     1508.56     1768.52    152.99 o 
  -3   1  21       85.53      146.38    148.33 o 
  -2   1  21     4220.47     3528.00    380.93 o 
  -1   1  21     1016.41     1120.68     95.50 o 
   0   1  21     5253.40     5873.60    402.43 o 
   1   1  21      735.34      880.77    176.33 o 
   2   1  21     4467.59     4848.18    311.90 o 
   3   1  21       87.64      393.11    156.74 o 
   4   1  21     2710.98     2409.73    148.06 o 
   5   1  21      178.90      116.08    107.13 o 
   6   1  21     1171.59     1068.55    128.87 o 
   7   1  21       14.85      308.52    125.04 o 
   8   1  21     2090.20     1843.29    260.78 o 
   9   1  21        3.84      130.28    188.14 o 
  -7   2  21      122.79      186.67    320.58 o 
  -6   2  21       28.42     -104.52    203.92 o 
  -5   2  21      519.90      751.74    176.75 o 
  -4   2  21      649.97      412.26    134.90 o 
  -3   2  21      645.85      490.60     97.70 o 
  -2   2  21      103.94      338.33    123.45 o 
  -1   2  21     2019.04     1806.69    245.53 o 
   0   2  21      261.38      171.32    103.69 o 
   1   2  21      167.75      503.29    235.60 o 
   2   2  21      514.83      571.04    115.34 o 
   3   2  21        5.47      828.97    192.86 o 
   4   2  21      992.14      717.54    241.85 o 
   5   2  21      975.58      779.83    133.39 o 
   6   2  21      406.45      480.02    148.55 o 
   7   2  21      725.19      520.52    145.78 o 
   8   2  21        2.21       64.90    194.80 o 
   9   2  21     1463.81     1745.13    305.84 o 
  10   2  21        0.42     -400.13    405.68 o 
  -6   3  21     1686.29     1835.61    290.53 o 
  -5   3  21       41.52       28.45    311.77 o 
  -4   3  21     2780.57     2995.75    369.41 o 
  -3   3  21      255.65      599.43    117.86 o 
  -2   3  21     3847.13     3451.83    276.24 o 
  -1   3  21     1056.89     1037.01    150.85 o 
   0   3  21     3637.97     3946.21    459.04 o 
   1   3  21     4259.62     3790.58    307.24 o 
   2   3  21     3120.78     3480.91    238.53 o 
   3   3  21      671.54      779.46    160.38 o 
   4   3  21     6607.18     6506.26    427.47 o 
   5   3  21       25.88      346.75    133.44 o 
   6   3  21     2735.28     2419.12    322.81 o 
   7   3  21        4.23       62.35    125.48 o 
   8   3  21      797.44      991.51    154.19 o 
   9   3  21        0.19      -25.68    228.16 o 
  10   3  21     1388.42     1094.70    191.57 o 
  -6   4  21      188.82      179.33    309.48 o 
  -5   4  21      537.84      305.07    335.31 o 
  -4   4  21      122.81       84.21    290.15 o 
  -3   4  21      264.03      506.48    525.11 o 
  -2   4  21       80.13      381.94    151.75 o 
  -1   4  21      863.62     1140.76    197.14 o 
   0   4  21      358.72      415.99     96.57 o 
   1   4  21     1581.62     1515.09    167.91 o 
   2   4  21      404.19      748.14    170.59 o 
   3   4  21     1419.33     1933.92    300.42 o 
   4   4  21      838.22     1080.96    141.50 o 
   5   4  21     1268.12     2404.05    454.83 o 
   6   4  21      594.63      787.40    182.78 o 
   7   4  21      568.73      503.94    177.75 o 
   8   4  21      186.98       67.43    206.19 o 
   9   4  21      227.81      398.42    195.83 o 
  10   4  21       20.55       65.41    234.42 o 
  -5   5  21      246.36      831.01    392.35 o 
  -4   5  21     1897.81     2225.79    241.85 o 
  -3   5  21       31.72      -76.36    141.16 o 
  -2   5  21     2290.76     2077.98    302.01 o 
  -1   5  21      128.37      183.16    177.17 o 
   0   5  21     5573.74     4838.42    460.06 o 
   1   5  21      362.07      305.66    112.08 o 
   2   5  21     3611.74     3058.78    420.07 o 
   3   5  21     1901.23     2105.72    244.02 o 
   4   5  21     5684.01     6052.47    350.69 o 
   5   5  21      481.66      713.71    151.78 o 
   6   5  21     5138.53     5134.37    562.62 o 
   7   5  21      225.71      317.16    153.04 o 
   8   5  21     1931.95     2020.82    213.47 o 
   9   5  21       21.32     -187.51    187.51 o 
  10   5  21     1727.33     1937.08    275.53 o 
  -4   6  21       35.39      474.71    360.13 o 
  -3   6  21      690.37      598.74    524.12 o 
  -2   6  21       59.65      169.63    157.26 o 
  -1   6  21      190.81      550.71    226.25 o 
   0   6  21      268.00      523.33    172.04 o 
   1   6  21      674.19      794.76    143.90 o 
   2   6  21      543.82      619.12    264.75 o 
   3   6  21     2726.82     2710.84    686.10 o
[truncated: 83,051 more chars]
